# Supplementary material for: Precise metabolomics identifies glycolysis-related pyruvate kinase M activity as regulator of the S-phase-specific radiation response in triple-negative breast cancer cells
Source: Cell Commun Signal. 2026 Mar 12;24:216. doi: 10.1186/s12964-026-02803-5 (PMC13064355; doi:10.1186/s12964-026-02803-5)
Supplement: Supplementary file 1 — Supplementary Material 1. [file 12964_2026_2803_MOESM1_ESM.xlsx]

## Sheet: Sheet1
Targeted Metabolomics_Mass identity of the metabolites analyzed
Compound ID	Q1 mass	Q3 mass	EP	CE	CXP	Q0D
Taurine 128/8	128	80	-10	-26	-7	-60
Taurine 124/80	124	80	-10	-26	-7	-60
PEP 167/79	167	79	-10	-21	-7	-2
Lactate 89.07/43.07	89.07	43.07	-10	-15	-5	-10
Pyruvate 87.04/43.04	87.04	43.04	-10	-15	-6	-20
3PG 185/79	185	79	-10	-40	-5	0
G-6P(F-6P)(G-1P) 259/97	259	97	-10	-20	-8	-10
Ga-3P 171/79	171	79	-10	-33	-7	0
DHAP 169/97	169	97	-10	-15	-5	0
F-1,6-bP 339/97	339	97	-10	-20	-5	-10
Malate 133.09/115.09	133.09	115.09	-10	-15	-5	-30
Succinate 117.07/73.07	117.07	73.07	-10	-15	-10	-10
Citrate 191.1/111.1	191.1	111.1	-10	-15	-10	-10
Glutamine 145/127	145	127	-10	-15	-10	-30
Aspartate 132.1/88.1	132.1	88.1	-10	-15	-10	-30
Glutamate 146.1/102.1	146.1	102.1	-10	-20	-10	-30
Isocitrate 191/155	191	155	-10	-20	-10	-10
