# Supplementary material for: Precise metabolomics identifies glycolysis-related pyruvate kinase M activity as regulator of the S-phase-specific radiation response in triple-negative breast cancer cells
Source: Cell Commun Signal. 2026 Mar 12;24:216. doi: 10.1186/s12964-026-02803-5 (PMC13064355; doi:10.1186/s12964-026-02803-5)
Supplement: Supplementary file 2 — Supplementary Material 2. [file 12964_2026_2803_MOESM2_ESM.xlsx]

## Sheet: Sheet1
Untargeted Metabolomics_Identified Features
Feature	Identify ID	Compound name	Categorie	ESI polarity	Adducts	Formula	Score	Fragmentation Score	Mass Error (ppm)	CCS (angstrom^2)	dCCS (angstrom^2)	Isotope Similarity	Theoretical Isotope Distribution	Link	KEGG ID	KEGG	SMPDB	Unnamed: 18	noIR_1	noIR_2	noIR_3	noIR_4	noIR_5	noIR_6	IR_1	IR_2	IR_3	IR_4	IR_5	IR_6
0.84_214.1217m/z	HMDB38839	1-(m-Methoxycinnamoyl)pyrrolidine	Cinnamic acids and derivatives	positive						150.03			100 - 11.3						2.99	2.31	2.4	2.15	1.66	2.15	1.65	3.53	3.49	2.53	2.41	1.94
4.92_306.0744m/z	HMDB29282	Avenanthramide 1p	Cinnamic acids and derivatives	positive						161.313			100 - 4.79						146.56	194.85	237.15	193.28	365.59	354.43	387.94	144.31	165.09	245.99	186.15	280.1
4.62_306.0745m/z	HMDB38361	(-)-Epigallocatechin	Flavonoids	positive						164.706			100 - 7.45		C12136	Flavonoid biosynthesis			347.51	376.17	436.23	379.63	890.74	631.16	737.88	269.53	301.54	451.02	334.03	512.04
0.84_325.2269m/z	HMDB14443	Dapiprazole	Diazinanes	positive						177.938			100 - 19.8						2.05	0.51	1.93	1.33	1.81	1.07	0.3	0.85	0.45	2.21	0.74	1.83
4.64_351.0943m/z	HMDB60001	Indole-3-acetic-acid-O-glucuronide	Prenol lipids	positive						175.409			100 - 3.9						46.13	35.3	55.46	46.44	38.89	31.01	49.03	59.33	32.66	49.75	21.26	36.67
5.94_136.0605m/z	HMDB29389	(+)-threo-2-Amino-3,4-dihydroxybutanoic acid	Carboxylic acids and derivatives	positive						140.91			100 - 0.475						472.71	405.31	390	394.78	512.79	389.89	517.27	423.71	361.43	456.98	356.29	566.85
0.84_246.0971m/z	HMDB28726	Asparaginyl-Asparagine	Carboxylic acids and derivatives	positive						151.828			100 - 16.1						0.81	1.09	0.71	0.96	0.44	0.91	0.63	0.28	0.94	0.66	0.64	0.67
4.65_470.1429m/z	HMDB61170	Norfluoxetine glucuronide	Organooxygen compounds	positive						201.216			100 - 7.16 - 0.061						410.89	384.41	304.45	416.76	492.47	336.31	355.03	370.26	244.58	224.06	319.93	386.63
0.84_379.1719m/z	HMDB61092	fluticasone 17beta-carboxylic acid	Steroids and steroid derivatives	positive						172.923			100 - 7.83 - 1.27						3.34	1.02	4.86	2.78	3.88	2.01	1.68	3.85	2.5	2.63	0.51	4.03
3.71_608.3088m/z	HMDB10403	LysoPC(22:5(7Z,10Z,13Z,16Z,19Z))	Glycerophospholipids	positive						244.623			100 - 11.4		C04230	Glycerophospholipid metabolism, Choline metabolism in cancer			27.79	26.96	18.7	22.79	16.74	26.89	29.11	25.42	28.41	24.66	18.18	18.79
5.33_487.2120m/z	HMDB00585	Glucosylgalactosyl hydroxylysine	Fatty Acyls	positive						204.558			100 - 1.89						42.5	74.38	99.59	66.27	152.2	131.66	114.7	83.75	73.83	79.22	75.69	76.31
0.84_349.1334m/z	HMDB14359	Torasemide	Pyridines and derivatives	positive						180.735			100 - 13						5.15	5.58	7.11	5.52	3.45	5.71	4.78	6.07	5.91	4.69	5.64	5.25
3.72_519.3300n	HMDB10386	LysoPC(18:2(9Z,12Z))	Glycerophospholipids	positive	M+H, M+K					230.5			100 - 13.4		C04230	Glycerophospholipid metabolism, Choline metabolism in cancer			106.52	129.53	94.97	74.56	107.95	120.6	121.7	112.27	115.89	88.84	131.35	209.12
4.64_478.1689n	HMDB32134	Gentiobiosyl 2-methyl-6-oxo-2E,4E-heptadienoate	Organooxygen compounds	positive	M+H, M+2H					204.723			100 - 5.8						56.78	6.4	94.71	50.87	26.77	39.5	29.9	63.11	9.2	52.73	23.14	37.89
0.84_291.1196m/z	HMDB12267	N-Succinyl-L,L-2,6-diaminopimelate	Carboxylic acids and derivatives	positive						158.443			100 - 4.23		C04421	Lysine biosynthesis			0.94	0	1.24	0.72	0.35	0.63	0.01	0.19	0.27	0.79	0	0.64
4.64_263.0860m/z	HMDB60842	N-Despyridinyl rosiglitazone	Phenol ethers	positive						157.798			100 - 0.844						18.41	13.78	23.38	20.32	42.58	28.58	32.72	18.36	19.6	18.62	20.65	28.39
0.84_277.1138m/z	HMDB11106	5-Amino-6-ribitylamino uracil	Organooxygen compounds	positive						162.321			100 - 10.3		C04732		Methane metabolism, Riboflavin metabolism, Biosynthesis of cofactors		0.78	0.89	0.88	0.67	0.35	0.56	0.84	1.08	1.29	1.35	1.01	0.75
0.85_335.1456m/z	HMDB12996	Lipoyllysine	Dithiolanes	positive						165.516			100 - 3.55 - 1.51						2.42	0.02	4.58	1.31	1.37	1	0.46	1.95	0.96	2.28	0.32	1.52
5.53_630.0696m/z	HMDB00290	Uridine diphosphate-N-acetylglucosamine	Pyrimidine nucleotides	positive						213.272			100		C00043	Amino sugar and nucleotide sugar metabolism, Lipopolysaccharide biosynthesis, Peptidoglycan biosynthesis	Amino Sugar Metabolism		0	0	2.98	3.48	22.98	17.79	3.7	0	0	7.48	0	1.5
4.66_334.1231m/z	HMDB42026	Tertatolol	Thiochromanes	positive						172.423			100 - 3.21						7.03	13.77	13.1	4.35	18.55	14.91	16.4	7.08	2.09	8.17	11.19	11.7
3.84_526.2587m/z	HMDB33022	Ganosporeric acid A	Fatty Acyls	positive						222.646			100 - 8.9		C16526	Biosynthesis of unsaturated fatty acids			2.14	2.24	0.8	0	0.98	1.63	1.26	2.14	1.01	1.93	0.44	0.02
4.61_340.0990m/z	HMDB01030	3'-Ketolactose	Organooxygen compounds	positive						170.517			100 - 0.192		C05403				42.92	0	31.6	9.47	15.72	20.05	17.14	35.18	7.92	17.36	5.3	31.67
4.39_466.3002m/z	HMDB00722	Lithocholyltaurine	Steroids and steroid derivatives	positive						206.854			100 - 7.44		C02592		Primary bile acid biosynthesis		0	0	8.79	0	8.38	14.78	7.46	0	0	6.87	0	0
4.61_291.0630m/z	HMDB02034	Homolanthionine	Carboxylic acids and derivatives	positive						160.127			100						9.38	11.07	16.99	11.45	7.81	10.82	11.73	10.61	5.15	9.83	15.14	8.34
0.84_363.1406m/z	HMDB36157	15-Deacetylneosolaniol	Prenol lipids	positive						169.882			100 - 7.31		C02951				0.75	0.08	2.14	1.31	0.73	0.4	0.36	0.11	0	0.87	0	0.36
4.64_394.1805m/z	HMDB15227	Fluvastatin	Pyrroles	positive						186.627			100		C07014	Bile secretion			1.54	0.52	5.27	6.84	10.21	11.77	9.3	3.39	5.38	6.69	1.78	6.33
4.49_527.1538m/z	HMDB41641	1,5-Diferuloylquinic acid	Organooxygen compounds	positive						215.008			100 - 3.93						0	0	3.86	13.31	12.89	9.48	0	1.48	8.63	23.96	0	0
5.21_326.0636m/z	HMDB39184	Methyl 2,3,6-tri-O-galloyl-beta-D-glucopyranoside	Benzene and substituted derivatives	positive						270.24			100 - 19.9 - 3.07						0	1.9	51.97	30.98	171.89	112.37	54.81	5.21	16.48	48.26	4.79	35.44
3.55_436.3550m/z	HMDB00655	Cholestane-3,7,12,25-tetrol	Steroids and steroid derivatives	positive						224.636			100						6.04	5.86	0.67	1.26	1.06	1.77	3.85	4.36	0.77	2.01	11.62	4.08
4.58_351.1252m/z	HMDB01425	Estrone sulfate	Steroids and steroid derivatives	positive						170.206			100 - 4.79		C02538	Steroid hormone biosynthesis,Bile secretion	Androgen and Estrogen Metabolism		0	0	0	0	0	0	0	0	0	0	0	0
4.39_479.0922m/z	HMDB01520	Flavin Mononucleotide	Flavin nucleotides	positive						193.729			100 - 5.59		C00061	beta-Alanine metabolismOxidative phosphorylation, Riboflavin metabolism, Biosynthesis of cofactors			6.16	5.32	2	4.46	6.96	2.03	5.25	0.42	1.47	3.14	3.81	3.12
4.51_351.1254m/z	HMDB60987	2-hydroxymethylolanzapine	Benzene and substituted derivatives	positive						170.206			100 - 4.13						0	0	0	0	0	0	0	0	0	0	0	0
3.73_495.3320n	HMDB10382	LysoPC(16:0)	Glycerophospholipids	positive	M+H, M+K	C24H50NO7P	56.5	88.7	-0.890658	240.043		95.1038	100 - 21.7 - 4.51 - 0.129	http://nonlinear.com/redirect/outbound?p=hmdb&param=HMDB10382	C04230	Glycerophospholipid metabolism, Choline metabolism in cancer	Phospholipid Biosynthesis		2911.59	3223.34	2427.11	2389.65	2668.97	2365.73	2931.99	2585.11	2446.32	2134.03	2601.74	2699.45
5.48_719.6351m/z	HMDB61668	CE(DiMe(11,5))	Steroids and steroid derivatives	positive						195.463			100						0	2.02	1.59	22.71	11.98	6.78	17.24	5.6	0	7.63	3.05	9.8
3.75_897.4880m/z	HMDB09789	PI(16:0/20:4(5Z,8Z,11Z,14Z))	Glycerophospholipids	positive						307.314			100 - 23.4						2.37	1.28	1.08	2.56	0	1.18	1.04	2.97	4.51	0.82	1.02	1.6
0.86_506.2743m/z	HMDB38327	(3b,9R)-5-Megastigmene-3,9-diol 9-[apiosyl-(1->6)-glucoside]	Fatty Acyls	positive						213.525			100 - 19.6						0	0	0	0.25	0	0	0	0	0.56	0.62	0	0
0.83_437.1766m/z	HMDB15397	Sunitinib	Indoles and derivatives	positive						182.075			100 - 7.49						0.74	0.21	1.2	0.09	0.35	0.13	0.17	0.34	0.3	0.29	0	0.27
0.84_398.3252m/z	HMDB13336	3-Hydroxyhexadecanoylcarnitine	Fatty Acyls	positive						214.154			100 - 20.9						0.69	1.77	0.4	0.11	0.56	0.27	0.85	0.36	0.3	1.29	0.99	0.59
4.64_234.0980m/z	HMDB01983	5'-Deoxyadenosine	5'-deoxyribonucleosides	positive						149.056			100 - 0.435		C05198				18.53	0.93	15.23	28.45	10.11	3.33	1.3	16.03	5.89	7.46	0.55	8.28
5.56_185.0754m/z	HMDB42002	Pyrene	Pyrenes	positive						137.034			100 - 16.1		C14335				129.4	149.97	162.19	137.47	195.23	182.7	254.14	128.19	111.49	152.2	136.04	168.04
4.74_338.1007m/z	HMDB04662	S-(Hydroxymethyl)glutathione	Carboxylic acids and derivatives	positive						174.042			100 - 25.6		C14180				19	7.09	36.97	30.88	22	16.79	0	21.8	17.22	28.88	11.28	14.1
4.99_594.1377n	HMDB37345	3''-O-Caffeoylcosmosiin	Flavonoids	positive	M+H, M+2H					277.506			100 - 8.12 - 0.807						68.4	86.27	84.32	90.91	155.19	106.36	141.74	74.17	52.6	79.75	87.87	104.8
0.85_423.1987m/z	HMDB36855	Cincassiol B	Prenol lipids	positive						182.381			100 - 8.05						2.19	0.36	1.82	0.95	1.77	0.91	0.61	2.43	2.12	1.55	0.6	1.15
0.84_467.2251m/z	HMDB60797	6alpha,9alpha-Difluoroprednisolone-17-butyrate	Steroids and steroid derivatives	positive						192.16			100 - 7.33						0.8	0.18	0.4	0.14	0.58	0.22	0.03	0.45	0.48	0.28	0	0.16
4.58_246.1807m/z	HMDB29132	Valyl-Lysine	Carboxylic acids and derivatives	positive						158.507			100 - 10.6 - 0.42						2066.7	2511.53	2735.58	2350.8	2989.5	2859.32	3688.92	1953.87	2392.33	2837.24	1827.78	2385.13
0.87_282.1672n	HMDB61822	Hexaethylene glycol	Organooxygen compounds	positive	M+H, M+Na, M+K					158.721			100 - 7.27 - 0.0291						16.81	6.03	22.32	12.06	19.62	6.52	8.93	7.66	8.14	22.06	1.65	13.54
3.76_651.5322m/z	HMDB56346	DG(22:2n6/0:0/18:4n3)	Glycerolipids	positive						272.45			100 - 31.8						13.35	22.13	0	3.87	0.46	2.05	1.85	12.64	6.27	0.79	8.31	6.1
4.68_339.1073m/z	HMDB29681	3-O-p-Coumaroylquinic acid	Organooxygen compounds	positive						165.403			100 - 2.46		C12208	Phenylpropanoid biosynthesis, Flavonoid biosynthesis			102.97	115.41	87.29	89.05	127.99	107.2	175.14	101.25	88.9	62.63	98.36	133.52
4.39_350.0988m/z	HMDB29289	3-Feruloyl-1,5-quinolactone	Cinnamic acids and derivatives	positive						175.437			100						8.23	9.58	4.2	0	1.51	3.27	3.62	2.32	3.35	1.64	4.1	1.02
4.91_231.0407m/z	HMDB29036	Serinyl-Cysteine	Carboxylic acids and derivatives	positive						141.065			100						0.66	0.77	2.11	0	7.6	4.45	5.75	0	0.27	2.21	0.71	5.03
3.66_493.3160n	HMDB10383	LysoPC(16:1(9Z))	Glycerophospholipids	positive	M+H, M+K					231.047			100 - 13.5		C04230				667.35	730.75	637.66	592.75	715.16	716.87	837.7	737.48	673.44	535.59	736.17	745.4
4.66_188.1750m/z	HMDB0001276	N1-Acetylspermidine	Carboximidic acids and derivatives	positive	M+H	C9H21N3O	55.2	0	-3.72511	143.299	-0.100573	94.936	100 - 6.21		C00612				336.18	374.22	531.33	267.31	722.45	612.67	439.97	348.35	291.19	639.03	418.36	348.28
3.70_452.2775m/z	HMDB13333	3-Hydroxy-9-hexadecenoylcarnitine	Fatty Acyls	positive						210.91			100 - 6.39						0	6.33	1.57	0	1.48	0.46	3.93	1.85	1.85	2.73	0	1.81
3.56_262.1637m/z	HMDB61189	3-Hydroxyisovalerylcarnitine	Fatty Acyls	positive						162.909			100						15.44	22.56	1.44	2.87	13.69	6.13	22.63	11.04	4.53	0.73	13.88	20.18
3.63_536.3711m/z	HMDB11491	LysoPE(0:0/22:1(13Z))	Glycerophospholipids	positive						240.001			100						5.02	2.81	0	6.24	4.32	2.87	15.95	5.11	3.21	2.06	9.76	12.83
4.42_244.1200m/z	HMDB39082	Camelinin	Sulfoxides	positive						156.915			100						4.11	0	0	5.95	2.6	2.09	0	3.98	0.29	0.07	0.53	1.02
5.39_713.5015m/z	HMDB09089	PE(18:2(9Z,12Z)/16:1(9Z))	Glycerophospholipids	positive						197.35			16.9 - 100		C00350	Glycosylphosphatidylinositol (GPI)-anchor biosynthesis, Glycerophospholipid metabolism	Phosphatidylcholine Biosynthesis PC(18:2(9Z,12Z)/16:1(9Z)), Phosphatidylethanolamine Biosynthesis PE(18:2(9Z,12Z)/16:1(9Z))		142.18	364.13	336.62	266.65	264.35	336.09	456.91	218.32	291.8	354.25	250.25	314.88
3.67_467.3003n	HMDB61691	1-Heptadecanoylglycerophosphoethanolamine	Glycerophospholipids	positive	M+H, M+K					225.799			100 - 5.29 - 0.081						364.29	457.08	357.71	309.13	396.79	372.91	488.95	375.13	352.67	296.08	383.92	444.94
0.84_386.1721n	HMDB30810	Porson	Diarylheptanoids	positive	M+H, M+Na, M+K					194.893			100 - 15.2 - 1.64						0.52	2.09	2.86	1.05	1.59	2.62	0.5	0.75	1	3.15	2.5	1.69
5.53_560.0773m/z	HMDB12276	Phosphoribosyl-AMP	Purine nucleotides	positive						214.408			100 - 4.53		C02741	Histidine metabolism, Biosynthesis of amino acids			0	1.25	11.68	7.8	26.24	22.47	7.82	0	0.79	13.64	0	7.57
0.85_363.1770m/z	HMDB60080	Thyrotropin releasing hormone	Steroids and steroid derivatives	positive	M+H	C16H22N6O4	44.1	0	-1.44702	176.822	1.20193	84.7847	100 - 4.19	http://nonlinear.com/redirect/outbound?p=hmdb&param=HMDB60080	C03958				2.05	0	3.01	0.7	0.69	0.27	0.43	0.3	1.36	2.15	0	0.69
4.39_304.0579m/z	HMDB59772	N-Phenylacetylglutamic acid	Carboxylic acids and derivatives	positive						166.481			100						8.72	6.3	9.2	5.13	10.3	12.68	12.94	7.45	9.56	9.19	8.31	9.96
4.96_348.1000m/z	HMDB30207	Koenigine	Indoles and derivatives	positive						165.153			100						1.17	0	0.27	0.6	0.04	0.84	0	0.22	1.04	0	0.52	1.78
3.71_547.3641n	HMDB10392	LysoPC(20:2(11Z,14Z))	Glycerophospholipids	positive	M+Na, M+K					237.371			100 - 4.49		C04230	Glycerophospholipid metabolism, Choline metabolism in cancer			0.49	0	6.32	0.77	10.45	6.33	1.56	0.83	0	3.97	0	0.83
5.48_712.2175m/z	HMDB41149	Glucoliquiritin apioside	Flavonoids	positive						197.366			100 - 0.437						1607.78	2264.16	1398.43	1254.58	1908.92	1595.59	2200.78	1533.53	1277.55	1387.86	1551.72	1779.79
3.77_454.2915m/z	HMDB61642	3-hydroxyhexadecanoyl carnitine	Fatty Acyls	positive						218.439			100 - 8.77						44.2	44.26	29.38	27.13	31.33	27.01	43.66	39.65	44.65	22.29	45.86	38.64
4.68_170.0569m/z	HMDB00318	3,4-Dihydroxyphenylglycol	Phenols	positive						130.073			100 - 1.22		C05576	Tyrosine metabolism			91.44	86.83	96.56	93.43	104.5	99.86	119.34	90.1	86.27	88.54	77.7	101.05
4.15_117.0784n	HMDB02141	N-Methyl-a-aminoisobutyric acid	Carboxylic acids and derivatives	positive	M+Na, M+K					132.432			100 - 1.68						6.06	7.25	46.71	19.15	79.09	45.61	26.95	5.84	16.82	48.78	5.28	12.6
3.61_570.3535m/z	HMDB10402	LysoPC(22:5(4Z,7Z,10Z,13Z,16Z))	Glycerophospholipids	positive						237.371			100 - 10.6 - 0.228		C04230	Glycerophospholipid metabolism, Choline metabolism in cancer			115.73	86.06	76.57	80.45	80.07	86.48	102.66	98.09	89.6	80.09	99.07	82.29
5.00_277.1387m/z	HMDB00279	Saccharopine	Carboxylic acids and derivatives	positive						158.94			100 - 4.47		C00449	Lysine biosynthesis, Lysine degradation, Biosynthesis of amino acids			111.8	158.45	128.36	92.2	218.73	185.77	153.2	104.33	84.89	121.09	169.81	169.76
4.62_380.1102m/z	HMDB32864	Mycotoxin T 2	Organooxygen compounds	positive						181.651			100 - 5.03						11.67	0	14.17	3.31	2.4	4.31	3.21	9.48	0.52	2.15	0.85	10.32
4.58_326.1209m/z	HMDB06701	3-O-a-L-Fucopyranosyl-D-glucose	Fatty Acyls	positive						170.934			100						5.37	0	3.54	5.58	6.96	2.35	0	6.55	0.55	0	2.29	3.87
5.02_437.1316m/z	HMDB42038	Tianeptine	Fatty Acyls	positive						187.407			100						0.36	0	3.32	3.82	0	0	2.12	3.33	0	3.25	0	0.88
5.30_663.1065n	HMDB00902	NAD	(5'->5')-dinucleotides	positive	M+H, M+2H	C21H27N7O14P2	56.1	0	-3.87732	228.016	-0.0549693	89.7352	100 - 18.6 - 1.16		C00003	Oxidative phosphorylation, Thiamine metabolism, Nicotinate and nicotinamide metabolism, Biosynthesis of cofactors, Aldosterone synthesis and secretion	Glycolysis, Citric Acid Cycle, Gluconeogenesis, Glutamate Metabolism		3074.28	3939.34	7316.48	4972	9486.25	7223.05	5106.33	3114.75	3986.08	7512.92	3140.4	4121.55
3.61_549.3778n	HMDB11148	PC(18:1(9Z)e/2:0)	Glycerophospholipids	positive	M+H, M+K	C28H56NO7P	54	95.3	-3.0101	250.999		78.271	100 - 8.68	http://nonlinear.com/redirect/outbound?p=hmdb&param=HMDB11148	C04598	Ether lipid metabolism			313.76	423.63	288.49	274.56	449.66	391.15	451.43	289.18	238.96	273.65	422.77	404.87
3.52_530.2871m/z	HMDB33023	7,12-Dihydroxy-3,11,15,23-tetraoxolanost-8-en-26-oic acid	Organooxygen compounds	positive						224.49			100 - 11.7						0.82	2.39	3.16	0.9	0	4.54	0	21.14	7.01	0	1.99	1.23
3.69_582.2942m/z	HMDB10395	LysoPC(20:4(5Z,8Z,11Z,14Z))	Glycerophospholipids	positive						241.107			100 - 14.8		C04230	Glycerophospholipid metabolism, Choline metabolism in cancer			29.88	27.37	28.7	20.28	15.11	18.89	24.87	40.69	37.05	29.42	18.93	12.89
4.13_601.3326m/z	HMDB61704	2-Stearoylglycerophosphoinositol	Glycerophospholipids	positive						232.899			100 - 26.8						7.22	6.8	12.94	11.58	23.28	19.98	12.06	7.65	4.06	6.85	8.35	11.8
4.54_266.1230m/z	HMDB38663	D-1-[(3-Carboxypropyl)amino]-1-deoxyfructose	Carboxylic acids and derivatives	positive						159.361			100 - 1.71						50.24	23.94	51.85	59.54	47.49	20.69	26	56.62	36.14	32.24	23.72	49.26
3.42_227.1021m/z	HMDB28864	Hydroxyprolyl-Hydroxyproline	Carboxylic acids and derivatives	positive						151.033			100						2.11	0	0	0.53	1.22	0	0.37	0.95	0.54	0.1	0	0.45
4.43_324.1297m/z	HMDB11668	6-(alpha-D-Glucosaminyl)-1D-myo-inositol	Organooxygen compounds	positive						169.27			100		C15658	Glycosylphosphatidylinositol (GPI)-anchor biosynthesis			0	0	1.87	0	7.75	0	0	0	0	0	0	0
4.04_642.4489m/z	HMDB08954	PE(16:1(9Z)/14:1(9Z))	Glycerophospholipids	positive						192.853			100		C00350	Glycosylphosphatidylinositol (GPI)-anchor biosynthesis, Glycerophospholipid metabolism	Phosphatidylcholine Biosynthesis PC(16:1(9Z)/14:1(9Z)), Phosphatidylethanolamine Biosynthesis PE(16:1(9Z)/14:1(9Z))		94.56	102.85	73.84	90.33	94.57	84.53	114.45	83.31	76.05	84.83	101.09	94.72
5.10_340.0795m/z	HMDB30820	Aesculin	Coumarins and derivatives	positive						170.518			100 - 0.483		C09264				30.38	51.75	62.72	48.53	89.94	80.52	80.46	35.45	33.59	55.81	49.31	57.41
5.29_428.0349m/z	HMDB06268	N-Acetylneuraminate 9-phosphate	Organooxygen compounds	positive						145.187			100 - 0.671		C06241	Amino sugar and nucleotide sugar metabolism, Biosynthesis of nucleotide sugars	Amino Sugar Metabolism		11.69	35.92	203.34	81.86	198.13	205.38	123.66	47.11	81.37	160.74	47.7	40.08
4.16_234.1043n	HMDB28778	Cysteinyl-Isoleucine	Carboxylic acids and derivatives	positive	M+H-H2O, M+Na					158.04			100 - 2.25						1.84	1.79	35.1	10.61	42.46	29.52	11.32	0.9	7.82	31.52	1.73	3.98
4.91_250.0919m/z	HMDB06878	S-Acetyldihydrolipoamide-E	Fatty Acyls	positive						150.01			100 - 2.38		C16255	Glycolysis / Gluconeogenesis, Citrate cycle (TCA cycle), Pyruvate metabolism			16.79	19.61	19.46	20.78	71.06	25.99	55.69	14.56	16.66	30.26	32.23	66.29
3.73_307.1127m/z	HMDB14342	Fluconazole	Benzene and substituted derivatives	positive						162.972			100						0	0	0	0	0	0	0	0	0	0	0	0
4.74_307.1485m/z	HMDB00600	Galactosylhydroxylysine	Carboxylic acids and derivatives	positive						169.816			100 - 2.84		C05547				7.1	0	3.23	4.6	2.78	0	0	12.66	0.76	0	0	8.28
5.43_834.5767m/z	HMDB11316	PC(P-18:1(9Z)/20:2(11Z,14Z))	Glycerophospholipids	positive						210.668			100						0	0	0	3.55	13.26	0	8.26	1.49	0	8.12	3.23	3.94
0.84_136.1114m/z	HMDB34580	psi-Pelletierine	Piperidines	positive						129.629			100 - 24.3		C10865	Tropane, piperidine and pyridine alkaloid biosynthesis, Biosynthesis of alkaloids derived from ornithine, lysine and nicotinic acid			3.59	2.41	4.13	3.89	3.94	3.11	2.66	2.89	2.52	4.62	2.65	4.4
3.63_509.3470n	HMDB11481	LysoPE(0:0/20:0)	Glycerophospholipids	positive	M+H, M+K					238.561			100 - 8.43						672.11	683.31	634.83	713.16	546	525.59	559.96	631.01	620.42	548.81	521.04	602.7
3.75_425.1351m/z	HMDB35405	Gingerenone B	Diarylheptanoids	positive						194.893			100 - 4.78						0	0	0	0	0	0	0	0	0	0	0	0
4.62_244.0933m/z	HMDB29145	Gamma-glutamyl-Aspartate	Carboxylic acids and derivatives	positive						150.262			100 - 2.27						134.15	189.28	124.01	98.65	133.64	119.37	173.47	125.12	103.89	102.15	140.46	151.23
4.12_138.0542m/z	HMDB12182	8-Hydroxypurine	Imidazopyrimidines	positive						123.192			100 - 2.25						10.63	9.53	55.55	18.76	57.48	44.31	25.13	10.66	24.47	54.88	10.5	19.51
4.05_784.2799m/z	HMDB40343	Leonoside B	Organooxygen compounds	positive						161.749			100 - 51.3 - 43.8 - 3.92 - 2.09						41.33	50.73	12.55	17.08	31.51	29.36	32.78	33.05	19.39	19.92	46.96	41.15
3.81_198.0886m/z	HMDB59768	3,4-Methylene suberic acid	Fatty Acyls	positive						141.093			100						0.25	0	0.07	0	2.8	0	0.45	0.68	0.25	0	0.39	1.45
4.43_341.1371m/z	HMDB01069	2-Phenylaminoadenosine	Purine nucleosides	positive	M+H-H2O	C16H18N6O4	51.6	75.9	3.92053	173.952		86.6888	100 - 6.48	http://nonlinear.com/redirect/outbound?p=hmdb&param=HMDB01069					24.21	13.92	8.16	11.92	9.57	8.26	18.24	15.8	7.08	11.94	17.72	29.72
0.87_326.1932n	HMDB61835	Heptaethylene glycol	Organooxygen compounds	positive	M+H, M+K					165.749			100 - 5.13						6.57	1.08	8.07	4.32	8.95	5.31	2.72	5	4.15	8.3	1.07	4.46
5.05_250.0921m/z	HMDB01526	S-Acetyldihydrolipoamide	Fatty Acyls	positive						186.261			100 - 3.08		C01136				66.16	58.29	42.93	50.47	93.25	88.82	70.82	43.41	37.75	51.87	25.5	40.55
3.86_343.0522m/z	HMDB15034	Triazolam	Benzodiazepines	positive						166.998			100 - 1.23						27.94	34.94	18.8	14.5	31.91	27.12	44.4	25.63	14.04	20.7	29.19	32.49
4.66_471.1440m/z	HMDB41394	Khelmarin D	Coumarins and derivatives	positive						203.039			100 - 3.88						6.51	5.03	10.32	8.42	12.88	9.57	3.67	1.87	3.9	7.68	4.5	6.07
0.84_237.1378m/z	HMDB33428	(+)-Setoclavine	Ergoline and derivatives	positive						155.555			100 - 10.5						0.36	0.14	0.31	0.27	0	1.91	0.08	0	0	0	0.09	0
5.08_749.2825m/z	HMDB02067	O-b-D-Gal-(1->3)-O-[O-b-D-Gal-(1->4)-2-(acetylamino)-2-deoxy-b-D-Glc-(1->6)]-2-(acetylamino)-2-deoxy- D-Galactose	Organooxygen compounds	positive						250.461			100						0	0	10.03	0	2.8	2.81	0	0	2.27	0	2.35	0
3.56_727.5129m/z	HMDB08196	PC(18:3(9Z,12Z,15Z)/14:0)	Glycerophospholipids	positive						294.528			100 - 8.65		C00157	Glycerophospholipid metabolism, Choline metabolism in cancer, Arachidonic acid metabolism, Linoleic acid metabolism, alpha-Linolenic acid metabolism	Phosphatidylcholine Biosynthesis PC(18:3(9Z,12Z,15Z)/14:0), Phosphatidylethanolamine Biosynthesis PE(18:3(9Z,12Z,15Z)/14:0)		44.18	35.99	5.32	20.89	27.83	13.33	22.14	53.75	20.5	14.14	45.61	50.23
4.56_370.1535m/z	HMDB14817	Thioridazine	Benzothiazines	positive						174.891			100 - 8.23						43.09	25.44	30.27	25.77	298.51	54.75	18.95	52.89	28.48	16.06	90.3	195.78
4.95_568.1823m/z	HMDB06592	Lacto-N-triaose	Organooxygen compounds	positive						216.157			100						0	0	0	0	1.44	2.6	0	0	0	3.16	0	0
3.42_425.1345m/z	HMDB42015	Sulforidazine	Benzothiazines	positive						194.893			100 - 5.23						0	0	0	0	0	0	0	0	0	0	0	0
4.13_314.1557n	HMDB15372	Clomipramine	Benzazepines	positive	M+H, M+Na					168.881			100 - 9.43 - 0.22		C06918				81.22	65.44	221.83	115.06	137.57	119.32	99.04	78.35	105.3	203.47	47.44	56.31
0.85_344.3149m/z	HMDB15638	Ethanolamine Oleate		positive						200.784			100 - 11.1						6.38	0.56	0.88	2.38	1.01	0.36	1.23	27.27	22.27	0.39	0.67	6.5
3.58_506.3584m/z	HMDB34519	Theasapogenol A	Prenol lipids	positive	M+	C30H50O6	51.6	87.2	-3.59999	234.704		74.9749	100 - 5.65	http://nonlinear.com/redirect/outbound?p=hmdb&param=HMDB34519					72.43	84.48	42.94	68.84	57.41	61.87	87.38	74.1	52.82	48.53	82.87	75.61
3.61_518.3006m/z	HMDB10407	LysoPC(P-16:0)	Glycerophospholipids	positive						234.453			100 - 2.89		C04230	Glycerophospholipid metabolism, Choline metabolism in cancer			70.91	61.62	91.3	85.43	128.62	136.03	98.9	72.53	68.78	84.9	89.03	82.84
3.95_822.5371m/z	HMDB08201	PC(18:3(9Z,12Z,15Z)/18:0)	Glycerophospholipids	positive						306.136			100 - 33.6		C00157	Glycerophospholipid metabolism, Arachidonic acid metabolism, Linoleic acid metabolism, alpha-Linolenic acid metabolism, Choline metabolism in cancer	Phosphatidylcholine Biosynthesis PC(18:3(9Z,12Z,15Z)/18:0), Phosphatidylethanolamine Biosynthesis PE(18:3(9Z,12Z,15Z)/18:0)		1.15	0	0.85	1.48	0	1.98	0	1.85	1.94	0	0	0
3.47_810.5391m/z	HMDB10564	PE-NMe2(18:1(9Z)/18:1(9Z))	Glycerophospholipids	positive						299.768			100 - 44.2						0	1.64	2.88	5.56	3.84	4.73	2.15	1.28	0.67	4.27	0.43	3.34
5.60_624.1736m/z	HMDB14614	Montelukast	Linear 1,3-diarylpropanoids	positive						173.728			100		C07482				0	0	4.63	1.61	0.95	2.5	0	0	0.75	1.7	0	0
0.84_134.0957m/z	HMDB39835	2-(2-Furanyl)piperidine	Organonitrogen compounds	positive						126.672			100 - 22.2						0.04	0.27	0.13	0.28	0.27	0.15	0.08	0.1	0.1	0	0.13	0.29
4.88_419.1127m/z	HMDB38831	(-)-Epigallocatechin 3-cinnamate	Flavonoids	positive						191.41			100 - 0.891						1.79	1.1	7.53	5.6	2.86	6.31	12.3	1.68	5.22	4.62	3.73	5.77
6.35_308.0883m/z	HMDB40692	4R,5R,6S-Trihydroxy-2-hydroxymethyl-2-cyclohexen-1-one 6-(2-hydroxy-6-methylbenzoate)	Benzene and substituted derivatives	positive						166.347			100 - 1.51						8.6	10.87	8.27	11.02	9.3	5.91	8.81	7.78	5.67	7.12	13.56	12.86
4.15_246.1089m/z	HMDB28732	Asparaginyl-Hydroxyproline	Carboxylic acids and derivatives	positive						167.035			100 - 2.3						0	0	13.35	0.58	3.01	4.85	0	0	0.38	8.03	0	0
3.52_851.5703m/z	HMDB61508	PE(DiMe(9,5)/DiMe(11,5))	Glycerophospholipids	positive						314.534			100 - 15.5				Phosphatidylcholine Biosynthesis PC(9D5/11D5), Phosphatidylethanolamine Biosynthesis PE(9D5/11D5)		1.8	0	0.83	0	0	0	0	2.77	2.69	0	0	0.73
3.61_567.3309n	HMDB10404	LysoPC(22:6(4Z,7Z,10Z,13Z,16Z,19Z))	Glycerophospholipids	positive	M+H, M+K					244.658			100 - 11.1		C04230	Glycerophospholipid metabolism, Choline metabolism in cancer			184.72	124.24	170.54	167.42	187.56	216.33	185.86	215.26	209.6	175.29	186.28	177.46
3.94_522.9928m/z	HMDB01273	Guanosine triphosphate	Purine nucleotides	positive						202.023			100 - 4.95 - 1.43		C00044	Purine metabolism, Riboflavin metabolism, Folate biosynthesis, Biosynthesis of secondary metabolites, Nucleotide metabolism, Biosynthesis of cofactors	Citric Acid Cycle, Gluconeogenesis		45.23	51.7	46.82	33.52	65.06	41.75	59.87	49.29	46.38	46.85	63.01	56.45
4.39_276.1437m/z	HMDB0240779	O-Glutarylcarnitine (C5DC)	Fatty Acyls	positive	M+H	C12H21NO6	43	0	-1.57952	164.06	1.68963	88.868	100 - 3.21						22.37	4.02	17	20.45	16.53	12.58	1.21	24.45	9.53	13.59	13.3	11.85
4.64_248.0638n	HMDB11163	L-beta-aspartyl-L-aspartic acid	Peptidomimetics	positive	M+H-H2O, M+H, M+Na					153.36			100 - 5.09						370.95	383.65	450.54	391.73	578.8	583.73	509.46	327.79	339.89	392.9	470.12	477.14
5.08_922.5765m/z	HMDB61554	PS(DiMe(11,3)/DiMe(13,5))	Glycerophospholipids	positive						222.947			100				Phosphatidylcholine Biosynthesis PC(11D3/13D5), Phosphatidylethanolamine Biosynthesis PE(11D3/13D5)		9.68	3	6.1	12.37	11.97	14.7	38.3	1.73	5.34	23.65	0	26.4
4.57_583.2366m/z	HMDB41148	(+)-Lyoniresinol 9-glucoside	Lignan glycosides	positive						229.316			100 - 5.1						0	2.03	10.31	2.26	9.91	9.23	9.73	0.7	4.77	10.35	0	0.43
3.48_407.2502m/z	HMDB11678	Geranylgeranylcysteine	Prenol lipids	positive						165.408			76.8 - 100						22.15	124.58	3.23	7.71	3.17	3.33	7.38	16.9	9.81	4.76	38.96	13.56
4.64_322.0698m/z	HMDB41516	Avenanthramide G	Cinnamic acids and derivatives	positive						164.201			100 - 9.62 - 3.89						1186.35	969.52	1571.89	1383.35	1559.85	1601.04	1578.58	1138.05	1312.05	1400.67	1019.68	1454.4
4.34_501.0398m/z	HMDB15421	Cefamandole	Carboxylic acids and derivatives	positive						193.306			100 - 5.5		C06879				17.79	46.69	10.65	3.6	15.43	14.92	41.79	8.19	2.8	5.5	13.5	15.99
5.03_291.1293m/z	HMDB32765	N2-(3-Hydroxysuccinoyl)arginine	Carboxylic acids and derivatives	positive	M+H	C10H18N4O6	57.3	94.5	-1.98529	163.511		94.3189	100 - 8.25 - 0.0963	http://nonlinear.com/redirect/outbound?p=hmdb&param=HMDB32765					985.05	1288.77	924.46	872.92	1207.97	1131.23	1629.6	964.17	812.17	1055.52	1277.2	1276.55
3.52_846.5287m/z	HMDB61499	PE(DiMe(9,3)/DiMe(11,5))	Glycerophospholipids	positive						307.992			100 - 33.9				Phosphatidylcholine Biosynthesis PC(9D3/11D5), Phosphatidylethanolamine Biosynthesis PE(9D3/11D5)		0	0	4.02	0	0.67	1.2	0.34	2.24	1.55	1.05	0	0.44
4.42_263.1298m/z	HMDB38573	Lansiumamide B	Cinnamic acids and derivatives	positive						154.453			100 - 0.414						3.01	0	0.63	7.98	2.39	0.45	0	2.18	1.29	0.74	0.97	0.9
4.12_413.0688m/z	HMDB36935	Dimethyl 2-galloylgalactarate	Organooxygen compounds	positive						191.554			100 - 5.06						4.15	5.51	0.73	2.35	7.73	5.77	9.77	2.64	0.85	0	9.92	7.31
0.84_122.0958m/z	HMDB12275	Phenethylamine	Benzene and substituted derivatives	positive	M+H	C8H11N	47.4	0	-4.8866	124.773	-0.58719	96.2741	100 - 5.43		C05332	Phenylalanine metabolism			22.78	14.54	28	23.7	22.49	18.48	13.85	16.79	18.58	21.73	10.29	19.66
3.95_208.0130m/z	HMDB60244	Phosphodimethylethanolamine	Organic phosphoric acids and derivatives	positive						147.059			100 - 1.04		C13482	Glycerophospholipid metabolism			268.76	244.67	345.43	298	411.56	323.96	291.26	285.8	294.73	324.86	277.08	308.08
3.63_521.3479n	HMDB02815	LysoPC(18:1(9Z))	Glycerophospholipids	positive	M+H, M+K					238.308			100 - 25.3		C04230	Glycerophospholipid metabolism, Choline metabolism in cancer			9026.89	10529.6	7528.34	7728.54	9521.87	8907.39	10757.3	8646.94	7675.76	6899.34	10142.1	10827.4
5.11_947.4889m/z	HMDB40399	1alpha,3beta,22R-Trihydroxyergosta-5,24E-dien-26-oic acid 3-O-b-D-glucoside 26-O-[b-D-glucosyl-(1->2)-b-D-glucosyl] ester	Steroids and steroid derivatives	positive						228.451			100						0	0	0	0	6.4	0	0	0	0	0.83	0	0
5.33_325.1592m/z	HMDB29143	Gamma-glutamyl-Arginine	Carboxylic acids and derivatives	positive						170.964			100 - 1.75						47.82	51.94	47.11	47.56	64.11	70.25	73.89	56.72	57.67	46.73	55.31	42.57
4.94_440.0962m/z	HMDB39307	3,5-Dihydroxyphenyl 1-O-(6-O-galloyl-beta-D-glucopyranoside)	Organooxygen compounds	positive						194.55			100 - 6.17 - 0.0732						294.05	184.27	341.23	369.08	337.07	406.93	260.32	268.92	233.06	322.08	218.75	193.13
4.60_171.1483m/z	HMDB01325	N6,N6,N6-Trimethyl-L-lysine	Carboxylic acids and derivatives	positive						136.337			100 - 3.82		C03793	Lysine degradation	Carnitine Synthesis		91.39	96.05	136.69	101.11	216.82	180.03	183.02	92.57	96.02	171.43	107.72	122.16
4.11_254.1606m/z	HMDB28717	Arginyl-Proline	Carboxylic acids and derivatives	positive						161.544			100 - 10.5 - 0.151						1680.47	1666.63	2102	1779.06	2717.16	1788.49	1680.12	1769.1	1758.18	1867.53	1566.94	2022.2
4.34_160.0338m/z	HMDB29689	2-Naphthalenethiol	Naphthalenes	positive						138.761			100 - 1.55						217.67	300.88	185.15	178.95	183.35	216.01	263.33	200.75	142.76	191.64	225.23	216.83
3.46_648.4259m/z	HMDB38348	Goyaglycoside a	Steroids and steroid derivatives	positive						262.152			100 - 41						0.52	0.18	0	0	0	0	0	1.84	1.91	0	0	0
4.42_312.1152m/z	HMDB28985	Methionyl-Tyrosine	Carboxylic acids and derivatives	positive						159.438			100						5.82	9.31	1.12	1.12	0	0	6.72	8.63	7.1	0	3.44	4.5
4.65_430.0667m/z	HMDB60067	CMP-2-aminoethylphosphonate	Organooxygen compounds	positive						189.356			100 - 2.08		C05673	Phosphonate and phosphinate metabolism			47.57	30.53	54.82	93.46	60.56	77.52	46.93	56.85	39.02	71.85	39.04	46.82
6.10_309.0906m/z	HMDB14548	Alprazolam	Benzodiazepines	positive						166.315			100		C06817				0.39	0	0	0	0	0	0	0	0	0	0	0
5.05_399.1442m/z	HMDB01185	S-Adenosylmethionine	5'-deoxyribonucleosides	positive	M+	C15H23N6O5S+	57.6	95.4	-0.862452	184.719		93.8762	100 - 16.6 - 3.93 - 0.0449	http://nonlinear.com/redirect/outbound?p=hmdb&param=HMDB01185	C00019	Cysteine and methionine metabolism, Arginine and proline metabolism, Biosynthesis of amino acids, Biosynthesis of cofactors, Tyrosine metabolism	Spermidine and Spermine Biosynthesis, Carnitine Synthesis		3998.04	5210.77	3453.15	3500.68	4296.21	4109.89	5226.21	3666.07	3545.04	3631.86	4566.55	4291.75
4.34_502.1116m/z	HMDB41263	6''-O-Malonyldaidzin	Coumarins and derivatives	positive						202.415			100 - 3.15		C16191	Isoflavonoid biosynthesis			4.74	34.53	5.66	0.53	5.07	3.86	19.9	4.75	0	1.35	4.64	5.64
4.75_441.1757m/z	HMDB39852	Deoxynivalenol 3-glucoside	Prenol lipids	positive						196.346			100 - 9.59 - 0.359						443.88	336.91	308.95	356.34	459.64	378.67	336.03	413.73	314.09	428.2	407.38	327.01
4.66_306.1285m/z	HMDB15252	Gliclazide	Benzene and substituted derivatives	positive						168.127			100 - 6.2						55.17	62.37	71.66	55.92	36.65	38.17	87.67	58.55	56.25	64.84	25.8	32.65
4.51_353.1364m/z	HMDB41350	Gibberellin A95	Prenol lipids	positive						168.432			100						0	0.76	0	0	0	0	0	0	0	0	0	0
0.87_476.3059m/z	HMDB15090	Netilmicin	Organooxygen compounds	positive						199.251			100 - 12.1		C07657				0.91	0.4	0	0.89	2.19	1.81	0.24	1.27	0.46	3.96	0.28	0.52
0.86_448.2318m/z	HMDB29347	Acuminoside	Prenol lipids	positive						207.256			100 - 10.2						0.8	4.53	4.93	0.62	0.22	4.29	4.12	0.61	0	9.22	9.82	0.76
5.54_334.0687m/z	HMDB34934	Prunasin	Organooxygen compounds	positive						142.429			100		C00844	Cyanoamino acid metabolism			0	0	0	0	4.09	3.03	1.15	0	0	0	0	0
5.44_837.4111m/z	HMDB13488	PGP(16:1(9Z)/16:1(9Z))	Glycerophospholipids	positive						210.637			100			Cardiolipin Biosynthesis CL(16:1(9Z)/16:1(9Z)/16:1(9Z)/16:1(9Z))			0	0	0	0	2.59	0	2.3	0	0	0	0	0
0.84_400.3410m/z	HMDB00846	L-Palmitoylcarnitine	Fatty Acyls	positive	M+H	C23H45NO4	44.1	0	-2.89505	221.74	-1.55987	87.2101	100 - 13.7						6.21	9.12	5.86	5.15	5.74	5.25	7.19	6.28	4.57	5.72	5.47	6.91
0.87_352.0562m/z	HMDB30756	13alpha-Hydroxydolineone	Isoflavonoids	positive						189.579			100 - 12.1						0	0	0	0	0	0	0	0	0	0	0	0
4.42_253.0918m/z	HMDB29955	D-erythro-L-galacto-Nonulose	Organooxygen compounds	positive						154.857			100 - 0.608						8.45	5.49	7.72	11.02	26.14	0.91	5.26	10.88	12.26	4.02	2.52	12.26
5.08_337.1700m/z	HMDB15317	Pergolide	Quinolines and derivatives	positive						174.069			100 - 2.18		C07425				14.03	4.41	20.91	23.17	33.36	17.17	6.55	28.92	3.78	6.95	19.74	16.09
2.93_355.0626m/z	HMDB39286	1-O-Galloylfructose	Benzene and substituted derivatives	positive						178.801			100 - 5.55						0.71	0.01	0.08	0.46	3.02	0	0.38	1.47	0.77	0.12	0	1.7
0.85_260.1852m/z	HMDB00705	Hexanoylcarnitine	Fatty Acyls	positive						168.135			100 - 7.17						16.66	23.82	14.61	15.8	32.86	26.37	29.87	13.43	14.74	14.82	37.09	35.76
3.43_298.0961m/z	HMDB01173	5'-Methylthioadenosine	5'-deoxyribonucleosides	positive	M+H	C11H15N5O3S	63.4	91	-2.46022	168.401	1.02075	88.6447	100 - 7.59 - 0.328	http://nonlinear.com/redirect/outbound?p=hmdb&param=HMDB01173	C00170	Cysteine and methionine metabolism	Spermidine and Spermine Biosynthesis, Carnitine Synthesis		499.09	457.98	487.39	391.41	1061.84	542.44	780.2	372.53	344.38	481.59	409.82	787.98
4.91_355.1538m/z	HMDB00988	S-Adenosylmethioninamine	5'-deoxyribonucleosides	positive	M+	C14H23N6O3S+	55.4	98.6	-2.73011	178.798		81.821	100 - 3.26 - 0.169	http://nonlinear.com/redirect/outbound?p=hmdb&param=HMDB00988	C01137	Cysteine and methionine metabolism, Arginine and proline metabolism	Spermidine and Spermine Biosynthesis		104.24	121.06	134.58	133.39	427.5	222.99	340.08	96.13	114.55	238.28	183.04	320.18
4.16_762.6021m/z	HMDB09483	PE(22:0/15:0)	Glycerophospholipids	positive						215.244			100		C00350	Glycosylphosphatidylinositol (GPI)-anchor biosynthesis, Glycerophospholipid metabolism	Phosphatidylcholine Biosynthesis PC(22:0/15:0), Phosphatidylethanolamine Biosynthesis PE(22:0/15:0)		0	0	14.28	5.62	11.53	12.43	4.08	0	3.97	14.48	0	0
0.87_756.5552m/z	HMDB08166	PC(18:3(6Z,9Z,12Z)/16:0)	Glycerophospholipids	positive						291.927			100 - 51.6		C00157	Glycerophospholipid metabolism, Arachidonic acid metabolism, Linoleic acid metabolism, alpha-Linolenic acid metabolism, Choline metabolism in cancer	Phosphatidylcholine Biosynthesis PC(18:3(6Z,9Z,12Z)/16:0), Phosphatidylethanolamine Biosynthesis PE(18:3(6Z,9Z,12Z)/16:0)		0.8	0.98	1.87	0.49	0.7	0.82	1.92	0.85	2.17	3.22	0.78	0
4.15_425.2136m/z	HMDB34159	Acetyl tributyl citrate	Carboxylic acids and derivatives	positive						207.803			100 - 6.8						0.25	0	4.97	0.83	3.24	3.14	0.47	0	2.84	4.84	0.44	0
3.44_241.1537m/z	HMDB15407	Pirbuterol	Pyridines and derivatives	positive						152.042			100 - 3.88		C07807				537.01	615.58	424.52	390.31	666.76	464.41	774.81	452.91	375.85	450.7	463.02	572.6
0.89_272.1312m/z	HMDB15690	Chloropyramine	Benzene and substituted derivatives	positive						157.448			100 - 7.22						0	0	0	0	0	0	0	0	0	0	0	0.03
5.05_921.2180m/z	HMDB60156	3-oxo-(2S)-Methylisocapryloyl-CoA	Fatty Acyls	positive						222.961			100 - 27.2						0	0	0	0	0	0	0	0	0	0	0	0
5.37_706.3662m/z	HMDB59796	Gluten exorphin C	Carboxylic acids and derivatives	positive						197.439			100						144.5	405.55	46.71	79.71	129.24	119.69	174.4	109.92	76.52	51.37	266.84	134.98
3.38_478.3267m/z	HMDB34086	Dolicholide	Organooxygen compounds	positive						167.402			100 - 6.32						5.21	19.2	0.4	0	0	0	0	2.13	1.22	0.54	12.72	0.59
0.85_458.3044m/z	HMDB33728	Pubesenolide	Prenol lipids	positive						207.029			100						0.2	0.14	0.19	0.09	0	0.12	0.14	0	0	0.34	0.24	0
4.39_349.0005m/z	HMDB38472	Luteolin 7-sulfate	Flavonoids	positive						166.833			100 - 4.21						2.06	14.88	0	0	0	0	8.86	0	2.41	0	0	0
3.92_203.0803m/z	HMDB38440	1-Isothiocyanato-7-(methylthio)heptane	Isothiocyanates	positive						142.435			100 - 1.37						13.48	3.79	12.65	17.62	18.73	22.4	19.2	18.3	12.2	28.7	15.11	19.5
2.79_808.5844m/z	HMDB08103	PC(18:1(9Z)/18:1(11Z))	Glycerophospholipids	positive						306.335			100 - 27		C00157	Glycerophospholipid metabolism, Arachidonic acid metabolism, Linoleic acid metabolism, alpha-Linolenic acid metabolism, Choline metabolism in cancer			0.41	1.55	0	0.49	0	0	0.53	1.44	1.05	0	7.64	0.87
3.69_453.2843n	HMDB11503	LysoPE(16:0/0:0)	Glycerophospholipids	positive	M+H, M+K					218.439			100 - 7.11				Phospholipid Biosynthesis		111.96	142.22	135.1	94.85	138	147.65	165.74	126.02	161.29	110.84	134.25	125.58
5.13_356.0096m/z	HMDB38429	Methyl glucosinolate	Organooxygen compounds	positive						134.022			100 - 35.2		C08404				0	0	0	0	57.3	10.45	0	0	0	0	0	0
5.39_215.0513m/z	HMDB60951	fluorobenzoylpropionic acid	Organooxygen compounds	positive						148.332			100						0	0	0	0	0	0	0	0	0	0	0	0
3.74_275.1250m/z	HMDB28887	Histidinyl-Histidine	Carboxylic acids and derivatives	positive						140.967			100						0.2	2.34	0	0	0	0	0	0	0	0	0	0
3.57_371.2417m/z	HMDB03252	Thromboxane B2	Fatty Acyls	positive						166.251			100 - 72.5		C05963	Arachidonic acid metabolism, Bile secretion			0	2.05	0	0	0.32	0	0	3.94	0	0	2.18	0
0.85_435.2664m/z	HMDB34192	delta3,5-Deoxytigogenin	Prenol lipids	positive						211.31			100 - 8.53						0.21	0.61	1.31	0.95	4.54	2.81	4.27	0	0.22	0.27	0.67	2.07
3.46_835.6052n	HMDB08375	PC(20:3(5Z,8Z,11Z)/20:2(11Z,14Z))	Glycerophospholipids	positive	M+H, M+K					312.532			100 - 19.9 - 2.49		C00157	Glycerophospholipid metabolism, Arachidonic acid metabolism, Linoleic acid metabolism, alpha-Linolenic acid metabolism, Choline metabolism in cancer	Phosphatidylcholine Biosynthesis PC(20:3(5Z,8Z,11Z)/20:2(11Z,14Z)), Phosphatidylethanolamine Biosynthesis PE(20:3(5Z,8Z,11Z)/20:2(11Z,14Z))		88.37	103.7	58.34	93.43	16.14	49.96	50.35	106.98	126.65	49	102.31	68.28
3.46_794.6023m/z	HMDB08393	PC(20:3(5Z,8Z,11Z)/P-18:1(9Z))	Glycerophospholipids	positive						306.539			100 - 30.3 - 36.9		C00157	Glycerophospholipid metabolism, Arachidonic acid metabolism, Linoleic acid metabolism, alpha-Linolenic acid metabolism, Choline metabolism in cancer			91.9	134.79	52.26	80.08	24.78	56.13	78.04	93.52	107.39	39.51	127.73	65.84
3.45_202.1796m/z	HMDB13224	Caproylcholine	Organonitrogen compounds	positive						145.741			100						0.21	0	0	0	0.56	0.08	0.6	0	0	0.56	0	0.17
3.67_499.2688n	HMDB11519	LysoPE(20:5(5Z,8Z,11Z,14Z,17Z)/0:0)	Glycerophospholipids	positive	M+H, M+K					213.645			100 - 16.8						149.22	67.43	154.01	27.33	5.92	29.91	90.31	337.79	489.27	133.51	16.25	28.19
3.70_524.3706m/z	HMDB10384	LysoPC(18:0)	Glycerophospholipids	positive						244.227			100 - 24.5 - 1.89		C04230	Glycerophospholipid metabolism, Choline metabolism in cancer			1532.1	2001.33	1137.78	1453.33	1249.28	1086.91	1447.65	1067.94	1234.69	1008.3	1211.28	1282.35
4.96_258.1090m/z	HMDB00086	Glycerophosphocholine	Glycerophospholipids	positive						154.652			100 - 1.12		C00670	Glycerophospholipid metabolism, Choline metabolism in cancer, Ether lipid metabolism	Retinol Metabolism		427.95	403.14	642.04	479.59	457.36	523.31	439.68	424.93	458.06	528.13	422.61	376.42
0.84_276.2558m/z	HMDB33604	Artemoin A	Fatty Acyls	positive						344.153			100 - 17.3						0	0	0	0	0	0	0.04	0.05	0.08	0	0.06	0
3.62_369.2374m/z	HMDB14928	Perindopril	Carboxylic acids and derivatives	positive						161.223			100		C07706				0	1.49	0	0.36	0	0	0	0	0	0	1.61	0
5.11_350.0366m/z	HMDB14971	Cefaclor	Carboxylic acids and derivatives	positive						134.157			100		C06877				0	1.57	2.15	4.65	2.86	2.63	2.82	0	4.32	3.07	0	1.14
2.82_248.1482m/z	HMDB13127	Hydroxybutyrylcarnitine	Fatty Acyls	positive						155.065			100 - 3.31						31.47	42.68	10.3	14.41	15.65	20.59	30.58	27.86	14.67	10.37	48.37	39.2
3.66_526.2914m/z	HMDB11515	LysoPE(20:3(5Z,8Z,11Z)/0:0)	Glycerophospholipids	positive						220.729			100 - 14.5						148.63	85.28	132.94	17.64	8.17	28.82	100.8	330.38	454.77	109.29	19.26	20.32
4.68_381.0879m/z	HMDB60900	Clozapine N-oxide	Benzodiazepines	positive						178.103			100 - 0.633						9.51	14.15	7.97	10.34	30.17	13.99	20.06	5.55	10.35	11.32	16.19	22.59
4.92_530.1874m/z	HMDB59794	Gluten exorphin B4	Carboxylic acids and derivatives	positive						214.951			100 - 3						20.81	17.7	0	4.73	0	0.31	0	10.76	2.42	0	14.48	8.72
3.66_508.3721m/z	HMDB35150	2'-Apo-beta-carotenal	Prenol lipids	positive						238.603			100 - 5.41						144.28	181.36	68.63	71.81	129.78	109.36	174.52	100.47	87.96	65.78	181.21	146.24
3.40_689.3913m/z	HMDB41029	Hovenidulcioside A2	Prenol lipids	positive						271.821			100						0	0	0	0	0	0	0	0	0	0	0	0
5.01_259.1196m/z	HMDB14888	Prilocaine	Carboxylic acids and derivatives	positive						159.642			100 - 1.06		C07531				7.03	4.62	10.29	7.25	18.55	17.73	22.56	9.04	4.34	10.36	17.92	15.29
4.87_322.0691m/z	HMDB29284	Avenanthramide 1c	Cinnamic acids and derivatives	positive						167.616			100 - 0.859						7.77	11.82	16.35	13.13	10.11	12.88	18.8	2.73	8.44	10.7	10.99	26.55
3.21_289.1403m/z	HMDB35210	10-Hydroxymyoporone	Fatty Acyls	positive						161.884			100 - 1.79						1.4	0.05	2.46	1.15	2.64	1.72	1.33	0.38	1.84	2.58	0.18	0.23
3.62_543.3304n	HMDB10396	LysoPC(20:4(8Z,11Z,14Z,17Z))	Glycerophospholipids	positive	M+H, M+K					233.932			100 - 13.3		C04230	Glycerophospholipid metabolism, Choline metabolism in cancer			382.33	199.72	396.49	267.92	230.44	318.82	264.65	471.31	485.75	319.28	255.72	232.24
4.64_198.1228m/z	HMDB29422	L-Histidine trimethylbetaine	Carboxylic acids and derivatives	positive						141.091			100 - 1.43		C05575	Histidine metabolism			30.89	30.11	47.66	37.1	43.22	39.9	43.57	28.17	36.81	43.45	20.14	21.2
3.75_625.5181m/z	HMDB07564	DG(20:5(5Z,8Z,11Z,14Z,17Z)/18:0/0:0)	Glycerolipids	positive						272.91			100 - 30.1				De Novo Triacylglycerol Biosynthesis TG(20:5(5Z,8Z,11Z,14Z,17Z)/18:0/20:5(5Z,8Z,11Z,14Z,17Z)), Phosphatidylcholine Biosynthesis PC(20:5(5Z,8Z,11Z,14Z,17Z)/18:0), Phosphatidylethanolamine Biosynthesis PE(20:5(5Z,8Z,11Z,14Z,17Z)/18:0)		291.24	424.74	124.03	256.02	58.3	105.82	145.5	379.73	299.32	104.43	328.47	182.85
3.47_262.1711m/z	HMDB15237	Sibutramine	Benzene and substituted derivatives	positive						164.615			100 - 22.3		C07247				0.69	0.23	0	0	0.29	0.35	0.79	0.01	0.01	0	0.01	0.01
4.38_338.0127n	HMDB14455	Chlorthalidone	Isoindoles and derivatives	positive	M+H, M+Na					161.429			100 - 2.95						68.74	28.79	80.92	75.9	115.37	113.15	60.1	67.1	45.21	122.19	47.43	64.32
4.36_964.7839m/z	HMDB55950	TG(22:6(4Z,7Z,10Z,13Z,16Z,19Z)/22:6(4Z,7Z,10Z,13Z,16Z,19Z)/o-18:0)	Glycerolipids	positive						245.906			100 - 2.62						56.29	104.84	18.69	23.37	53.13	26.91	59.13	47.58	26.49	13.01	86.6	71.06
4.43_349.0316m/z	HMDB29783	Mono-trans-p-coumaroylmesotartaric acid	Cinnamic acids and derivatives	positive						158.384			100						28.02	50.75	0	0	0	0	11.78	16.5	6.65	0	31.66	13.55
4.02_822.3997m/z	HMDB29843	Glycyrrhizin	Prenol lipids	positive						216.429			100		C02284				14.37	12.5	26.92	20.42	16.59	12.77	20	21.95	25.91	28.27	18.49	18.11
4.43_337.0986m/z	HMDB33374	Benzyl glycinate 4-methylbenzenesulfonate salt		positive						168.882			100 - 3.4 - 0.462						25.41	42.34	111.6	74.06	85.17	121.9	103.23	29.5	71.31	82.5	42.02	48.68
3.92_770.5095m/z	HMDB10569	PE-NMe(16:0/18:1(9Z))	Glycerophospholipids	positive						298.185			100 - 14.3						2.87	3.26	3.33	4.18	1.75	5.99	12.79	5.99	4.75	5.42	3.04	7.84
3.66_501.2848n	HMDB11518	LysoPE(20:4(8Z,11Z,14Z,17Z)/0:0)	Glycerophospholipids	positive	M+H, M+K					217.392			100 - 18.7 - 0.492						986.7	461.49	996.69	282.87	112.93	284.51	605.9	1806.81	2627.96	878.96	170.17	249.77
4.75_511.1078m/z	HMDB39742	4-O-Methyl-a-D-glucosyl-(1->2)-b-D-xylosyl-(1->4)-D-xylose	Organooxygen compounds	positive						202.243			100 - 9.23						0	1.72	0	3.33	0.75	0	0	2.13	4.25	0	1	2.16
4.43_488.2396m/z	HMDB15262	Prednicarbate	Steroids and steroid derivatives	positive						210.129			100 - 8.55						99.2	144.98	88.59	104.41	97.65	106.87	154.16	89.36	103.19	89.69	110.28	129.57
4.64_274.1862m/z	HMDB28722	Arginyl-Valine	Carboxylic acids and derivatives	positive						167.562			100 - 4.09						0	0	58.35	15.22	327.86	34.11	3.84	0	6.71	38.24	0	15.98
3.52_355.0623m/z	HMDB38912	4-Glucosyl gallate	Tannins	positive						178.801			100 - 9.2 - 0.0533						140.01	33.8	92.23	116.16	342.06	30.58	62.63	190.43	116.46	74.19	29.67	176.8
4.53_472.2802m/z	HMDB00698	Lithocholic acid glycine conjugate	Steroids and steroid derivatives	positive						212.345			100		C15557	Primary bile acid biosynthesis			0	0	0	0	1.5	0	0	0	0.39	0	0	0
4.30_182.0777m/z	HMDB00247	Sorbitol	Organooxygen compounds	positive						142.058			100		C00794	Fructose and mannose metabolism, Galactose metabolism			0	0	0	0	0	0	0	0	0	0	0.38	0.55
4.43_433.2024m/z	HMDB42013	Sofalcone	Linear 1,3-diarylpropanoids	positive						196.527			100 - 8.36						106.4	133.04	143.99	122.74	142.88	144.5	145.25	82.67	115.9	131.75	108.48	128.65
3.20_806.5703m/z	HMDB08332	PC(20:2(11Z,14Z)/16:1(9Z))	Glycerophospholipids	positive						301.998			100 - 27.5		C00157	Glycerophospholipid metabolism, Arachidonic acid metabolism, Linoleic acid metabolism, alpha-Linolenic acid metabolism, Choline metabolism in cancer	Phosphatidylcholine Biosynthesis PC(20:2(11Z,14Z)/16:1(9Z)), Phosphatidylethanolamine Biosynthesis PE(20:2(11Z,14Z)/16:1(9Z))		1.3	0.87	0.1	0.12	0.14	4.57	4.32	1.12	0.73	0.21	0.97	1.99
3.77_603.5319m/z	HMDB56197	DG(18:1n9/0:0/18:1n9)	Glycerolipids	positive						273.318			100 - 18.3						88.17	150.85	4.37	28.52	12.45	6.96	48.16	99.53	45.68	9.75	157.08	86.98
5.50_831.7461m/z	HMDB42661	TG(14:0/22:2(13Z,16Z)/14:0)	Glycerolipids	positive						206.983			100				De Novo Triacylglycerol Biosynthesis TG(14:0/22:2(13Z,16Z)/14:0)		0	0	0	0	0	0	0	2.53	0	0	0	2.63
5.41_625.1871m/z	HMDB14609	Picrotoxin		positive						187.722			100						0	0	0	0	0	0	0	0	0	0	3.38	0
3.37_728.5220m/z	HMDB08892	PE(15:0/18:0)	Glycerophospholipids	positive						288.076			100 - 18.3		C00350	Glycosylphosphatidylinositol (GPI)-anchor biosynthesis, Glycerophospholipid metabolism	Phosphatidylcholine Biosynthesis PC(15:0/18:0), Phosphatidylethanolamine Biosynthesis PE(15:0/18:0)		48.99	52.99	7.77	28.64	1.57	12.34	18.08	47.55	33.48	2.21	52.55	37.86
4.56_288.2023m/z	HMDB28712	Arginyl-Isoleucine	Carboxylic acids and derivatives	positive						170.482			100 - 8.72 - 0.0187						232.67	153.17	143.19	178.17	898.6	113.96	112.85	332.69	202.32	112.3	228.31	592.09
3.32_804.5525m/z	HMDB08042	PC(18:0/18:4(6Z,9Z,12Z,15Z))	Glycerophospholipids	positive						299.854			100 - 15.6		C00157	Glycerophospholipid metabolism, Arachidonic acid metabolism, Linoleic acid metabolism, alpha-Linolenic acid metabolism, Choline metabolism in cancer	Phosphatidylcholine Biosynthesis PC(18:0/18:4(6Z,9Z,12Z,15Z)), Phosphatidylethanolamine Biosynthesis PE(18:0/18:4(6Z,9Z,12Z,15Z))		2.75	3.16	0	1.1	0	0	0	5.02	0.37	0	3.41	0
5.39_711.5045m/z	HMDB13462	SM(d18:0/14:1(9Z)(OH))	Sphingolipids	positive						199.195			100		C00550	Sphingolipid metabolism			0	1.33	0	0	0	0	0	0	0	0	0	0
4.54_420.1965m/z	HMDB15354	Aminophylline		positive						193.193			100 - 8.05						114.18	152.12	135.69	105.5	144.48	147.69	161.69	94.07	91.56	93.14	130.27	136.2
6.11_349.0699m/z	HMDB39958	1-Pentadecanecarboxylic acid	Organooxygen compounds	positive						170.263			100						0	0	0.54	0	0	0	0	0	0	0	0	0
4.53_257.1606m/z	HMDB29154	Gamma-glutamyl-Lysine	Carboxylic acids and derivatives	positive						159.723			100						0.67	0	0.59	0.31	0.96	0.57	0	1.32	0	0	0	0
5.92_502.9446m/z	HMDB61386	Triclosan glucuronide	Organooxygen compounds	positive						182.555			100						2.58	3.89	0.23	0	0.77	1.36	2.2	1.78	0.05	0.57	0.82	0.35
5.04_918.4871m/z	HMDB61598	PS(MonoMe(11,3)/DiMe(11,5))	Glycerophospholipids	positive						226.821			66.5 - 100				Phosphatidylcholine Biosynthesis PC(11M3/11D5), Phosphatidylethanolamine Biosynthesis PE(11M3/11D5)		78.34	76.43	1.87	29.13	180.12	32.99	178.28	45.1	5.85	74.4	53.87	154.42
5.12_309.1643m/z	HMDB34879	1-[(5-Amino-5-carboxypentyl)amino]-1-deoxyfructose	Organooxygen compounds	positive						168.027			100		C16488				43.98	8.79	32.32	64.87	34.38	32.59	13.74	74.04	31.97	14.15	22.65	40.74
4.88_497.0938m/z	HMDB29678	Hibiscitrin	Flavonoids	positive						202.513			100 - 1.49						0.38	0	0	2.75	1.06	0.92	1.73	1.15	1	0.35	1.33	0
5.04_243.1077m/z	HMDB28894	Histidinyl-Serine	Carboxylic acids and derivatives	positive						153.617			100						3.29	5.69	6.03	3.29	9.94	2.47	1.27	10.51	3.79	0.84	1.67	14.63
4.48_198.0881m/z	HMDB32055	N-Acetylhistidine	Carboxylic acids and derivatives	positive						137.879			100 - 2.26		C02997				305.53	375.86	353.41	315.11	386.05	513.66	412.99	296.75	303.94	508.93	227.53	506.35
4.39_607.5283m/z	HMDB56022	DG(16:0/0:0/18:2n6)	Glycerolipids	positive						157.086			100 - 19.3						1.46	0	0	0	0	0	0.11	0	0	0	6.02	0
3.69_480.3422m/z	HMDB41130	24-Epibrassinolide	Steroids and steroid derivatives	positive						229.407			100 - 12.7						29.76	47.21	20.87	29.93	36.05	31.39	31.97	13.12	20.82	15.25	24.33	42.76
2.31_232.1534m/z	HMDB0002013	Butyrylcarnitine (C4)	Fatty Acyls	positive	M+H	C11H21NO4	46.6	0	-3.90136	155.788	0.758394	92.1919	100 - 5.42		C02862				100.37	146.15	63.24	63.32	95.86	90.53	127.41	82.64	67.18	55.41	136.52	133.94
5.02_284.1341m/z	HMDB29033	Serinyl-Arginine	Carboxylic acids and derivatives	positive						162.062			100 - 2.82						57.19	29.59	47.95	51.03	150.52	12.36	26.33	87.51	52.39	36.64	36.78	104.72
4.13_144.1013m/z	HMDB00062	L-Carnitine	Organonitrogen compounds	positive						127.332			100 - 3.99		C00318				0.49	1.01	1.12	0.34	1.63	2.09	1.62	0	0.31	0.29	0.31	0.49
5.04_921.1244m/z	HMDB37967	3,3'-Digalloylprocyanidin B2	Flavonoids	positive						221.057			100						0	0	0	0	0	0	0	0	0	0	0	0
3.75_521.3133m/z	HMDB41366	24,25-Diacetylvulgaroside	Prenol lipids	positive						240.31			100 - 32.7						3.24	7.22	0	0	3.4	1.05	0	0	0	0	0	0
4.65_407.1755m/z	HMDB15321	Clindamycin	Carboxylic acids and derivatives	positive						188.096			100		C06914				0	0.58	0	0	0	0	0	0.46	0	0	0	0
4.16_820.5605m/z	HMDB09578	PE(22:2(13Z,16Z)/P-18:1(11Z))	Glycerophospholipids	positive						225.97			100		C00350	Glycosylphosphatidylinositol (GPI)-anchor biosynthesis, Glycerophospholipid metabolism			0	0	10.6	2.63	8.1	10.84	3.85	0	3.25	8.84	0	0
4.45_245.0578m/z	HMDB60396	5-Fluorouridine	Pyrimidine nucleosides	positive	M+H-H2O	C9H11FN2O6	51.1	70.5	3.79178	150.221		89.3131	100 - 0.685	http://nonlinear.com/redirect/outbound?p=hmdb&param=HMDB60396	C16633				161.39	170.52	82.9	106.64	115.72	107.26	167.45	131.67	91.36	71.88	151.61	155.5
3.61_574.3248m/z	HMDB11521	LysoPE(22:1(13Z)/0:0)	Glycerophospholipids	positive						243.241			100 - 6.39						2.2	0	2.23	5.9	16.08	16.48	7.96	5.1	4.66	9.87	0.81	1.12
4.74_332.1455m/z	HMDB14484	Metixene	Benzothiopyrans	positive						177.72			100 - 5.45						11.43	8.74	11.57	7.59	18.68	11.5	9.09	15.74	11.12	10.75	6.73	13.35
3.46_833.5916n	HMDB08377	PC(20:3(5Z,8Z,11Z)/20:3(8Z,11Z,14Z))	Glycerophospholipids	positive	M+H, M+K					310.356			100 - 36.2		C00157	Glycerophospholipid metabolism, Arachidonic acid metabolism, Linoleic acid metabolism, alpha-Linolenic acid metabolism, Choline metabolism in cancer	Phosphatidylcholine Biosynthesis PC(20:3(5Z,8Z,11Z)/20:3(8Z,11Z,14Z)), Phosphatidylethanolamine Biosynthesis PE(20:3(5Z,8Z,11Z)/20:3(8Z,11Z,14Z))		297.7	398.51	249.48	338.2	91.22	257.52	194.34	343.74	365.37	145.29	332.13	216.45
5.57_831.2540m/z	HMDB41775	Sesaminol 2-O-triglucoside	Organooxygen compounds	positive						208.843			100						0	0	0	0	0	0	0	0	0	0	0	0
3.62_538.3846m/z	HMDB11490	LysoPE(0:0/22:0)	Glycerophospholipids	positive						247.943			100 - 1.9						36.18	25.75	25.23	37.26	19.32	16.55	20.5	31.66	26.87	26.51	14.14	18.14
3.77_332.3294m/z	HMDB39937	Pipercitine	Piperidines	positive						204.904			100 - 12.7						26.58	21.8	28.5	23.6	24.94	26.87	24.65	22.5	24.81	27.9	21.87	23.01
5.08_924.1215m/z	HMDB06503	Phenylacetyl-CoA	Fatty Acyls	positive						221.027			100		C00582	Phenylalanine metabolism			0	0	2.26	0	0	3.84	14.84	0	0	8.3	0	14.77
3.79_961.4595m/z	HMDB33501	Lyciumoside VII	Prenol lipids	positive						317.539			100 - 32.7						19.97	29.23	30.78	42.77	10.41	22.01	16	26.36	33.73	27.78	21.54	11.94
4.64_202.1922m/z	HMDB37310	1,1-Dimethoxydecane	Organooxygen compounds	positive						147.381			100						1.48	0.48	0	0	0	0	0	0	0	0	0	0.27
4.55_484.3347m/z	HMDB39015	Tangeraxanthin	Prenol lipids	positive						210.21			100						0.99	0	12.86	6.24	10.72	14.8	6.34	0.77	7.69	16.68	1.44	3.82
3.43_808.5842m/z	HMDB08242	PC(18:4(6Z,9Z,12Z,15Z)/20:1(11Z))	Glycerophospholipids	positive						306.335			100 - 39.2		C00157	Glycerophospholipid metabolism, Arachidonic acid metabolism, Linoleic acid metabolism, alpha-Linolenic acid metabolism, Choline metabolism in cancer	Phosphatidylcholine Biosynthesis PC(18:4(6Z,9Z,12Z,15Z)/20:1(11Z)), Phosphatidylethanolamine Biosynthesis PE(18:4(6Z,9Z,12Z,15Z)/20:1(11Z))		578.06	590.54	260.71	529.27	77.02	228.07	318.91	647.54	646.22	152.97	523.26	352.82
0.91_123.0547m/z	HMDB01406	Niacinamide	Pyridines and derivatives	positive	M+H	C6H6N2O	48.4	0	-4.42208	124.668	0.467794	95.1263	100 - 2.51	http://nonlinear.com/redirect/outbound?p=hmdb&param=HMDB01406	C00153	Nicotinate and nicotinamide metabolism, Biosynthesis of cofactors			7.76	4.12	6.95	4.92	22.71	3.2	4.14	8.54	5.41	4.19	4.24	16.82
4.49_428.2864m/z	HMDB12936	Dynorphin B (10-13)	Carboxylic acids and derivatives	positive						205.862			100 - 14.5						0	0	0	0	0	0	0	0.98	0	0	0	0
5.03_446.1861m/z	HMDB15200	Glipizide	Benzene and substituted derivatives	positive						194.416			100 - 2.63						0	0	0	0	0	0	0	0	0	0	0	0
3.69_466.3278m/z	HMDB00848	Stearoylcarnitine	Fatty Acyls	positive						225.845			100 - 12.6 - 3.18						184.05	245.7	101.22	138.89	143.81	144.18	174.14	170.29	149.18	95.18	225.3	203.85
4.82_483.1324m/z	HMDB30415	Quercetin 3-(6''''-feruloylglucosyl)-(1->2)-galactosyl-(1->2)-glucoside	Flavonoids	positive						300.427			100 - 17.4						5.76	0	2.75	0	0	0	0	0	0.37	1.24	7.97	0
4.52_257.0738m/z	HMDB29057	Threoninyl-Aspartate	Carboxylic acids and derivatives	positive						149.729			100						0	0	0	0	0	0	0	0.46	0	0	0	0
3.57_508.3743m/z	HMDB13122	LysoPC(P-18:0)	Glycerophospholipids	positive						238.603			100 - 7.46		C04230	Glycerophospholipid metabolism, Choline metabolism in cancer			246.82	317.46	130.35	163.63	195.27	207.78	258.96	226.76	166.64	128.77	297.26	272.29
5.00_918.4818m/z	HMDB41134	Neogitogenin 3-[glucosyl-(1->2)-glucosyl-(1->4)-galactoside]	Cinnamic acids and derivatives	positive						224.901			100 - 80.9		C10487				0	0	0	0	0	0	0	0	0	0	0	0
3.64_530.2878m/z	HMDB30363	Cavipetin A	Prenol lipids	positive						214.949			100						0	0	0	0	0	0	0	0	0	0	0	0
0.90_184.0960m/z	HMDB61679	3,4,5,6-Tetrahydrohippuric acid	Carboxylic acids and derivatives	positive						140.309			100 - 2.21						2.72	1.3	0.67	0.18	2.2	0.18	0.34	1.72	0.22	0.15	1.44	3.67
4.67_203.1494m/z	HMDB01539	Asymmetric dimethylarginine	Carboxylic acids and derivatives	positive	M+H	C8H18N4O2	46.5	0	-4.35378	144.055	0.754934	93.8167	100 - 4.42	http://nonlinear.com/redirect/outbound?p=hmdb&param=HMDB01539	C03626				26.69	22.87	149.26	69.57	252.37	117.61	73.21	28.15	61.44	113.28	14.34	69.18
4.60_270.1609m/z	HMDB00145	Estrone	Steroids and steroid derivatives	positive						160.892			100		C00468	Steroid hormone biosynthesis, Ovarian steroidogenesis, Ovarian steroidogenesis, Progesterone, androgen and estrogen receptor agonists/antagonists	Androgen and Estrogen Metabolism		0	0	0	0	4.69	0	0	0	0	0	0	0
5.47_295.1183m/z	HMDB04304	Nivalenol	Prenol lipids	positive						156.635			100		C06080				0	0	2.78	0	11	4.04	0	0	0	24.62	0	0
3.50_784.5235m/z	HMDB08874	PE(14:1(9Z)/22:0)	Glycerophospholipids	positive						300.145			100 - 10.8 - 2.13		C00350	Glycosylphosphatidylinositol (GPI)-anchor biosynthesis, Glycerophospholipid metabolism	Phosphatidylcholine Biosynthesis PC(14:1(9Z)/22:0), Phosphatidylethanolamine Biosynthesis PE(14:1(9Z)/22:0)		34.17	29.17	56.14	53.01	44.11	56.02	42.74	47.49	57.06	44.66	43.08	38.9
4.60_675.1322m/z	HMDB39333	Quercetin 3-(4''-acetylrhamnoside) 7-rhamnoside	Flavonoids	positive						237.603			100 - 7.11						4.01	0	14.53	10.96	6.18	16.85	3.15	1.86	1.73	10.23	1.19	3.66
3.61_464.3118m/z	HMDB10381	LysoPC(15:0)	Glycerophospholipids	positive						220.118			100 - 8.77		C04230	Glycerophospholipid metabolism, Choline metabolism in cancer			140.44	150.27	90.5	100.64	135.52	153.02	147.27	103.62	97.83	93.34	173.5	159.99
3.46_856.5826m/z	HMDB08727	PC(22:6(4Z,7Z,10Z,13Z,16Z,19Z)/18:0)	Glycerophospholipids	positive						310.051			100 - 24		C00157	Glycerophospholipid metabolism, Arachidonic acid metabolism, Linoleic acid metabolism, alpha-Linolenic acid metabolism, Choline metabolism in cancer	Phosphatidylcholine Biosynthesis PC(22:6(4Z,7Z,10Z,13Z,16Z,19Z)/18:0), Phosphatidylethanolamine Biosynthesis PE(22:6(4Z,7Z,10Z,13Z,16Z,19Z)/18:0)		9.42	11.95	17.25	8.89	1.27	4.61	3.9	8.2	11.95	3.39	4.66	2.07
3.78_899.5038m/z	HMDB09970	PIP(18:1(9Z)/16:0)	Glycerophospholipids	positive						305.101			100 - 27.5		C00626		Phosphatidylinositol Phosphate Metabolism		23.36	34.17	2.38	18.36	2.78	3.25	5.47	35.21	18.11	6.98	15.74	11.01
4.63_428.1622m/z	HMDB14818	Moricizine	Benzothiazines	positive						189.399			100 - 19.2		C07743				2.31	0	2.18	1.4	1.55	0.74	2.22	1.33	2.89	2.45	0.59	1.15
4.41_898.1474m/z	HMDB06345	L-Citramalyl-CoA	Fatty Acyls	positive						252.632			100		C01011	C5-Branched dibasic acid metabolism, Carbon metabolism			7.05	6.72	11.09	7.76	7.62	5.54	9.59	5.39	4.68	1.12	12.11	4.03
3.50_759.5069m/z	HMDB12358	PS(16:0/18:2(9Z,12Z))	Glycerophospholipids	positive						224.787			100 - 62.9						1.3	22.81	0	1.68	0.63	2.25	4.63	3.55	1.15	1.43	5.22	4
3.74_923.5030m/z	HMDB09985	PIP(18:2(9Z,12Z)/18:1(11Z))	Glycerophospholipids	positive						313.582			100 - 32		C00626				240.32	310.96	182.42	317.1	89.96	155.62	174.06	314.49	311.16	165.88	282.27	205.01
4.45_291.0641m/z	HMDB33994	Isoformononetin	Isoflavonoids	positive						160.127			100 - 7.56 - 1.34		C12125	Isoflavonoid biosynthesis, Biosynthesis of phenylpropanoids			1016.65	1095.55	515.03	722.16	603.13	688.44	969.91	887.61	638.21	466.39	1073.3	952.6
3.54_491.3021m/z	HMDB41587	Macrocarpal I	Prenol lipids	positive						215.72			100 - 16.3						0	0	0	0	0	0	0	0	0	0	0	0
3.76_578.2017m/z	HMDB33283	8-Acetoxypinoresinol 4-glucoside	Furanoid lignans	positive						229.405			100 - 12.3 - 3.9						2.64	0	1.82	0	0	0	1.3	7.85	13.07	4.18	0	0.57
3.36_265.9818m/z	HMDB01228	L-Glutamic acid 5-phosphate	Carboxylic acids and derivatives	positive						154.342			100 - 1.49 - 2.15		C03287	Arginine and proline metabolism, Biosynthesis of amino acids			0.15	0.08	58.27	11.12	95.28	47.41	28.96	0.41	3.8	55.95	0.67	14.6
3.38_754.5382m/z	HMDB08362	PC(20:3(5Z,8Z,11Z)/14:1(9Z))	Glycerophospholipids	positive						294.107			100 - 21.7		C00157	Glycerophospholipid metabolism, Arachidonic acid metabolism, Linoleic acid metabolism, alpha-Linolenic acid metabolism, Choline metabolism in cancer	Phosphatidylcholine Biosynthesis PC(20:3(5Z,8Z,11Z)/14:1(9Z)), Phosphatidylethanolamine Biosynthesis PE(20:3(5Z,8Z,11Z)/14:1(9Z))		53.6	42.88	8.21	43.39	0.7	17.16	17.33	54.02	45.22	1.43	41.71	26.62
3.48_754.5379m/z	HMDB07904	PC(14:1(9Z)/18:0)	Glycerophospholipids	positive						291.957			100 - 17.6		C00157	Glycerophospholipid metabolism, Arachidonic acid metabolism, Linoleic acid metabolism, alpha-Linolenic acid metabolism, Choline metabolism in cancer			61.91	44.55	50.52	52.46	25.68	45.85	43.07	49.8	54.47	29.71	43.75	32.32
3.45_854.5705m/z	HMDB08485	PC(20:4(8Z,11Z,14Z,17Z)/22:6(4Z,7Z,10Z,13Z,16Z,19Z))	Glycerophospholipids	positive						312.282			100 - 41.2		C00157	Glycerophospholipid metabolism, Arachidonic acid metabolism, Linoleic acid metabolism, alpha-Linolenic acid metabolism, Choline metabolism in cancer	Phosphatidylcholine Biosynthesis PC(20:4(8Z,11Z,14Z,17Z)/22:6(4Z,7Z,10Z,13Z,16Z,19Z)), Phosphatidylethanolamine Biosynthesis PE(20:4(8Z,11Z,14Z,17Z)/22:6(4Z,7Z,10Z,13Z,16Z,19Z))		1.25	4.3	2.26	1.08	0	3.46	2.37	5.54	3.66	3.46	0	0.33
4.16_754.5699m/z	HMDB07962	PC(15:0/P-18:0)	Glycerophospholipids	positive						215.342			100		C00157	Glycerophospholipid metabolism, Arachidonic acid metabolism, Linoleic acid metabolism, alpha-Linolenic acid metabolism, Choline metabolism in cancer			0.38	0	22.03	5.45	16.42	14.49	7.92	0	8.09	16.15	0	0.35
4.31_335.1296m/z	HMDB04448	Estradiol-17beta 3-sulfate	Steroids and steroid derivatives	positive						170.662			100		C08357	Steroid hormone biosynthesis, Bile secretion			0	0	0	0	0	0	0	0	0	0	0	0
0.87_585.2873m/z	HMDB14622	Amikacin	Organooxygen compounds	positive						215.867			100 - 12.5		C06820				0	0	0.17	0	0.38	0.88	0	0.58	0.33	0	0	0
5.13_371.9857m/z	HMDB15666	Lornoxicam	Thienothiazines	positive						130.588			100 - 45.4						0	0	0	0	2.38	0	0	0	0	0	0	0
3.49_730.5383m/z	HMDB09285	PE(20:2(11Z,14Z)/15:0)	Glycerophospholipids	positive						290.183			100 - 36.7		C00350	Glycosylphosphatidylinositol (GPI)-anchor biosynthesis, Glycerophospholipid metabolism	Phosphatidylcholine Biosynthesis PC(20:2(11Z,14Z)/15:0), Phosphatidylethanolamine Biosynthesis PE(20:2(11Z,14Z)/15:0)		531.88	645.54	339.28	397.03	293.7	439.01	422.33	535.11	438.77	251.63	587.15	486.83
3.54_863.5053m/z	HMDB61422	PC(DiMe(9,3)/MonoMe(11,3))	Glycerophospholipids	positive						309.957			100 - 28 - 5.6				Phosphatidylethanolamine Biosynthesis PE(9D3/11M3)Phosphatidylcholine Biosynthesis PC(9D3/11M3),		1.79	0	22.48	28.26	13.38	26.93	5.82	17.76	31.97	14.45	8.3	11.3
3.89_439.0287m/z	HMDB38407	Glucocheirolin	Organooxygen compounds	positive						192.761			100 - 2.86						0	14.87	0	0	0.11	0	0	0	0	0	0	0
3.20_287.1607m/z	HMDB61935	3,5-Bis(1,1-dimethylethyl)-4-hydroxy-benzoic acid ethyl ester	Benzene and substituted derivatives	positive						167.071			100 - 6.82						3.62	0.46	7.18	3.51	7.69	5.1	3.04	1.86	3.36	7.48	0.46	1.76
4.42_352.1164m/z	HMDB32805	N-trans-Feruloyloctopamine	Cinnamic acids and derivatives	positive						178.885			100 - 2.27						10.38	20.93	11.5	11.87	5.33	7.66	12.33	12.51	12.14	4.15	11.9	11.8
4.68_516.2460m/z	HMDB14757	Imatinib	Azolidines	positive						215.218			100 - 18.1						2.52	0	0.35	0	0	0.87	0	1.06	0.21	0.18	0	0
3.39_702.5067m/z	HMDB07903	PC(14:1(9Z)/16:1(9Z))	Glycerophospholipids	positive						284.232			100 - 21.9		C00157	Glycerophospholipid metabolism, Arachidonic acid metabolism, Linoleic acid metabolism, alpha-Linolenic acid metabolism, Choline metabolism in cancer			9.99	18.77	0.35	6.98	0.4	2.41	8	10.48	8.3	0	14.22	9.38
3.66_566.2609m/z	HMDB59788	Hemorphin-4	Carboxylic acids and derivatives	positive						229.619			100 - 5.09						5.93	3.86	15.07	0	0.75	1.3	4.7	26.3	78.84	26.64	0.03	0
4.84_284.0775m/z	HMDB28832	Glutamyl-Valine	Carboxylic acids and derivatives	positive						162.064			100						0	0	0	0	8	1.92	0.42	1.81	0	0	0.46	2.75
3.47_781.5617n	HMDB08106	PC(18:1(9Z)/18:3(6Z,9Z,12Z))	Glycerophospholipids	positive	M+H, M+K					300.174			100 - 37.1		C00157	Glycerophospholipid metabolism, Arachidonic acid metabolism, Linoleic acid metabolism, alpha-Linolenic acid metabolism, Choline metabolism in cancer	Phosphatidylcholine Biosynthesis PC(18:1(9Z)/18:3(6Z,9Z,12Z)), Phosphatidylethanolamine Biosynthesis PE(18:1(9Z)/18:3(6Z,9Z,12Z))		1244.61	1151.58	973.35	1204.35	433.09	805.67	763.31	1279.33	1305.39	688.78	1043.33	792.52
3.47_807.5773n	HMDB08177	PC(18:3(6Z,9Z,12Z)/20:2(11Z,14Z))	Glycerophospholipids	positive	M+H, M+K					304.149			100 - 40.6		C00157	Glycerophospholipid metabolism, Arachidonic acid metabolism, Linoleic acid metabolism, alpha-Linolenic acid metabolism, Choline metabolism in cancer	Phosphatidylcholine Biosynthesis PC(18:3(6Z,9Z,12Z)/20:2(11Z,14Z)), Phosphatidylethanolamine Biosynthesis PE(18:3(6Z,9Z,12Z)/20:2(11Z,14Z))		788.87	868.72	964.42	910.51	452.17	816.56	574.81	850.08	875.05	661.9	755.63	582.5
6.37_224.1410m/z	HMDB36583	Methyl jasmonate	Fatty Acyls	positive						154.506			100		C11512	alpha-Linolenic acid metabolism			0.96	0.05	0.67	0	0.29	0	0.42	0.49	0.42	0	0.31	0
3.29_335.1662m/z	HMDB15087	Naratriptan	Indoles and derivatives	positive						175.875			100 - 1.76		C07792				0	0.45	0	0	0	0	0	0	0	0	0	0
4.62_383.1122m/z	HMDB33339	Mollicellin A	Prenol lipids	positive						181.574			100 - 16.3						6.73	1.66	14.35	9.3	4.02	7.26	3.42	7.09	3.74	5.32	2.54	4.29
4.74_543.1120m/z	HMDB37970	Eujambolin	Flavonoids	positive						210.948			100 - 10.1						1.47	0	5.67	10.09	27.97	22.2	0	1.14	4.42	30.65	0	4.49
5.04_263.1230m/z	HMDB29437	Nopalinic acid	Carboxylic acids and derivatives	positive						154.453			100 - 2.96		C01683				153.75	202.1	148.29	143.47	215.09	225.65	213.8	145.9	134.25	149.24	208.8	248.88
0.85_300.2882m/z	HMDB04610	Phytosphingosine	Organonitrogen compounds	positive						191.328			100 - 5.81		C12144	Sphingolipid metabolism			3.57	1.48	1.27	2.27	1.05	0.12	1.53	13.57	15.09	0.82	1.41	3.91
3.39_676.4591m/z	HMDB30492	Spirolide B	Azepines	positive						267.875			100 - 27						0	0	0	0	0	0	0	3.59	3.72	0.5	0	0
4.77_855.6477m/z	HMDB43679	TG(15:0/18:4(6Z,9Z,12Z,15Z)/18:4(6Z,9Z,12Z,15Z))	Glycerolipids	positive						171.18			100				De Novo Triacylglycerol Biosynthesis TG(15:0/18:4(6Z,9Z,12Z,15Z)/18:4(6Z,9Z,12Z,15Z))		20.5	45.22	24.63	37.59	29.56	28.71	21.68	11.21	39.06	46.83	27.39	25.74
3.35_766.5377m/z	HMDB09324	PE(20:3(5Z,8Z,11Z)/18:2(9Z,12Z))	Glycerophospholipids	positive						293.926			100 - 17.2		C00350	Glycosylphosphatidylinositol (GPI)-anchor biosynthesis, Glycerophospholipid metabolism	, Phosphatidylethanolamine Biosynthesis PE(20:3(5Z,8Z,11Z)/18:2(9Z,12Z))		1.07	1.06	0	0.57	0	0	0	1.21	2.63	0.24	3.48	1.39
4.42_259.0913m/z	HMDB02331	Imidazoleacetic acid riboside	Imidazole ribonucleosides and ribonucleotides	positive						157.959			100 - 3.17		C05131	Histidine metabolism			60.21	66.86	42.62	48.26	52.17	32.39	54.91	64.78	47.28	21.66	46.15	85.16
3.44_221.0077m/z	HMDB03099	1-Methyluric acid	Imidazopyrimidines	positive						135.142			100		C16359				0	0	0	0	0	0	0	0	0	0	0	0
4.42_290.1333m/z	HMDB05765	Ophthalmic acid	Carboxylic acids and derivatives	positive	M+H	C11H19N3O6	44.7	0	-4.65851	163.546	0.956029	87.9127	100 - 1.72	http://nonlinear.com/redirect/outbound?p=hmdb&param=HMDB05765	C21016	Cysteine and methionine metabolism			34.27	41.2	29.41	33.98	21.68	14.65	41.86	38.62	28.29	28.15	13.91	29.79
3.47_504.3434m/z	HMDB10385	LysoPC(18:1(11Z))	Glycerophospholipids	positive						168.654			100 - 5.5		C04230	Glycerophospholipid metabolism, Choline metabolism in cancer			4.41	38.51	1.03	3.72	0.59	1.83	2.08	2.98	0.97	1.49	24.84	2.61
4.66_366.1378m/z	HMDB06583	Poly-N-acetyllactosamine	Fatty Acyls	positive						173.258			100 - 2.91						60.52	97.09	43.47	47.72	57.86	55.89	79.17	56.16	44.39	47.74	57.35	63.03
3.81_271.0316m/z	HMDB14715	Sulfamethizole	Benzene and substituted derivatives	positive						149.202			100		C08050				0	0	1.83	0	5.4	5.57	1.82	0	0	4.39	4.03	0.46
4.57_262.0976m/z	HMDB28974	Methionyl-Hydroxyproline	Carboxylic acids and derivatives	positive						154.493			100						3.62	5.42	1.06	0.66	2.21	0.92	0.9	5.05	1.23	0.82	2.29	1.87
4.15_301.0724m/z	HMDB15522	Sulfamethazine	Benzene and substituted derivatives	positive						180.526			100 - 5.6		C19530				0	0	3.17	2.29	2.44	2.68	1.57	0	1.68	3.41	0	0
5.10_516.1060m/z	HMDB60922	Indomethacin acyl glucuronide	Indoles and derivatives	positive						148.552			100 - 0.324						23.38	30.57	21.26	11.34	27.52	30.42	35.34	24.21	20.07	25.11	42.44	30.61
4.13_314.0897m/z	HMDB29076	Tryptophyl-Alanine	Carboxylic acids and derivatives	positive						166.154			100 - 3.59						2.92	3.97	46.94	14.29	13.5	34.78	8.07	5.55	22.11	17.61	0.98	5.78
4.16_804.4974m/z	HMDB09261	PE(20:1(11Z)/18:4(6Z,9Z,12Z,15Z))	Glycerophospholipids	positive						222.327			100		C00350	Glycosylphosphatidylinositol (GPI)-anchor biosynthesis, Glycerophospholipid metabolism	Phosphatidylcholine Biosynthesis PC(20:1(11Z)/18:4(6Z,9Z,12Z,15Z)), Phosphatidylethanolamine Biosynthesis PE(20:1(11Z)/18:4(6Z,9Z,12Z,15Z))		0	0	22.86	7.36	16.17	19.3	4.4	0	8.11	15.96	0	0.51
3.69_134.0586m/z	HMDB01441	Dihydropteridine	Pteridines and derivatives	positive						122.01			100		C05649				0	0	0.6	0.31	3.67	0.9	0.85	0.72	0	0	0.7	0
0.85_335.1187m/z	HMDB39534	Panaxydol chlorohydrin	Halohydrins	positive						177.629			100 - 13.5						23.54	17.6	31.46	25.94	23.82	30.75	20.54	36.82	29.22	33.09	25.2	28.31
4.50_471.1781m/z	HMDB38793	Melleolide G	Prenol lipids	positive						203.039			100 - 4.16						0	0	0	0	0	0	0	0	0	0.4	0	0
4.74_515.0809m/z	HMDB41757	Isorhamnetin 4'-O-glucuronide	Flavonoids	positive						204.015			100 - 3.67						1.81	0	24.44	8.45	24.53	26.09	6.5	1.1	10.92	23.1	0.94	4.69
2.79_782.5634m/z	HMDB07879	PC(14:0/20:1(11Z))	Glycerophospholipids	positive						302.349			100 - 13.5		C00157	Glycerophospholipid metabolism, Arachidonic acid metabolism, Linoleic acid metabolism, alpha-Linolenic acid metabolism, Choline metabolism in cancer			0	0	0	0	0	0	0	0	0	0	0	0.12
4.13_274.0940m/z	HMDB41819	7-Aminonitrazepam	Benzodiazepines	positive						159.054			100						0	0	0	0	0.19	0.25	0	0	0	0	0	0
4.90_689.5113m/z	HMDB07546	DG(20:4(8Z,11Z,14Z,17Z)/20:3(8Z,11Z,14Z)/0:0)	Glycerolipids	positive						154.477			100				Phosphatidylcholine Biosynthesis PC(20:4(8Z,11Z,14Z,17Z)/20:3(8Z,11Z,14Z)),Phosphatidylethanolamine Biosynthesis PE(20:4(8Z,11Z,14Z,17Z)/20:3(8Z,11Z,14Z)), De Novo Triacylglycerol Biosynthesis TG(20:4(8Z,11Z,14Z,17Z)/20:3(8Z,11Z,14Z)/20:4(8Z,11Z,14Z,17Z))		0	0	0	0	0	0	0	0	0	0	0	0
3.80_342.2622m/z	HMDB61638	3-hydroxydodecanoyl carnitine	Fatty Acyls	positive						151.936			100 - 6.58						0	0	0	0	0	0	0	0	0	0	0	0
0.89_227.1744m/z	HMDB28910	Isoleucyl-Isoleucine	Carboxylic acids and derivatives	positive						149.378			100 - 8.78						0	0	0	0	0	0	0	0	0	0	0	0
3.50_356.2415m/z	HMDB13327	Dodecanedioylcarnitine	Carboxylic acids and derivatives	positive						173.524			100						0	0	0	0	0	0	0	0	0	0	0	0
0.84_150.0365m/z	HMDB33001	2-Methylbenzothiazole	Benzothiazoles	positive						123.737			100						0	0	0	0	0	0	0	0	0	0	0	0
4.59_158.1169m/z	HMDB33433	(S)-Homostachydrine	Carboxylic acids and derivatives	positive						129.347			100		C08283				0	0	0	0	0	0	0	0	0	0	0	0
0.84_297.0542m/z	HMDB12491	1,4-Benzothiazine-O-quinonimine	Benzothiazines	positive						166.719			100						0	0	0	0	0	0	0	0	0	0	0	0
3.54_460.3193m/z	HMDB38501	Polyporusterone G	Steroids and steroid derivatives	positive						206.985			100 - 16.1						0	0	0	0	0	0	0	0	0	0	0	0
0.87_202.0428m/z	HMDB14868	Thiabendazole	Benzimidazoles	positive						139.266			100 - 6.48 - 2.47		C07131				0	0	0	0	0	0	0	0	0	0	0	0
3.75_623.5029m/z	HMDB07737	DG(22:5(7Z,10Z,13Z,16Z,19Z)/16:1(9Z)/0:0)	Glycerolipids	positive						268.78			100 - 17.4				De Novo Triacylglycerol Biosynthesis TG(22:5(7Z,10Z,13Z,16Z,19Z)/16:1(9Z)/22:5(7Z,10Z,13Z,16Z,19Z)), Phosphatidylcholine Biosynthesis PC(22:5(7Z,10Z,13Z,16Z,19Z)/16:1(9Z)), Phosphatidylethanolamine Biosynthesis PE(22:5(7Z,10Z,13Z,16Z,19Z)/16:1(9Z))		2.29	17.73	1.67	1.5	1.01	3.85	1.82	9.77	6.06	1.73	7.53	0.99
0.86_469.1428m/z	HMDB14462	Gefitinib	Diazanaphthalenes	positive						216.197			100 - 18.2						2.28	0.54	0	1.04	3.28	0.89	2.82	1.27	1.54	3.3	3.11	0.5
3.67_479.3005n	HMDB11506	LysoPE(18:1(9Z)/0:0)	Glycerophospholipids	positive	M+H, M+K					219.762			100 - 14.6						863.6	1078.49	842.14	741.53	945.74	932.09	1216.48	868.84	1055.74	811.35	968.45	1056.3
3.50_770.5095m/z	HMDB09252	PE(20:1(11Z)/15:0)	Glycerophospholipids	positive						296.023			100 - 36.7 - 9.45 - 0.286		C00350	Glycosylphosphatidylinositol (GPI)-anchor biosynthesis, Glycerophospholipid metabolism	Phosphatidylcholine Biosynthesis PC(20:1(11Z)/15:0), Phosphatidylethanolamine Biosynthesis PE(20:1(11Z)/15:0)		386.97	487.31	839.78	699.72	793.94	901.36	646.41	541.81	699.27	680.55	599.14	632.14
3.47_805.5616n	HMDB08339	PC(20:2(11Z,14Z)/18:4(6Z,9Z,12Z,15Z))	Glycerophospholipids	positive	M+H, M+K					301.998			100 - 41.8		C00157	Glycerophospholipid metabolism, Arachidonic acid metabolism, Linoleic acid metabolism, alpha-Linolenic acid metabolism, Choline metabolism in cancer	Phosphatidylcholine Biosynthesis PC(20:2(11Z,14Z)/18:4(6Z,9Z,12Z,15Z)), Phosphatidylethanolamine Biosynthesis PE(20:2(11Z,14Z)/18:4(6Z,9Z,12Z,15Z))		712.67	753.19	595.73	664.27	279.69	549.35	475.93	733.95	749.72	378.97	700.79	503.66
3.77_575.5005m/z	HMDB07022	DG(14:0/20:2(11Z,14Z)/0:0)	Glycerolipids	positive						267.614			100 - 11.2				Phosphatidylcholine Biosynthesis PC(14:0/20:2(11Z,14Z)), Phosphatidylethanolamine Biosynthesis PE(14:0/20:2(11Z,14Z)), De Novo Triacylglycerol Biosynthesis TG(14:0/20:2(11Z,14Z)/14:0)		21.56	51.13	1.51	8.85	3.91	5.03	9.23	25.32	12.16	2.35	35.44	10.06
4.05_936.1397m/z	HMDB60153	4-Coumaroyl-CoA	Fatty Acyls	positive						232.437			100		C00223	Ubiquinone and other terpenoid-quinone biosynthesis, Arginine and proline metabolism, Phenylpropanoid biosynthesis, Flavonoid biosynthesis			42.07	60.36	23.5	24.95	36.7	24.49	57.61	34.12	27.41	16.79	51.88	51.4
4.69_349.1289m/z	HMDB29379	Sinapine	Cinnamic acids and derivatives	positive						168.541			100		C00933	Phenylpropanoid biosynthesis			0	0.3	0.77	0	1.09	0	0	0	1.01	0.36	0	0
0.87_724.4660m/z	HMDB12311	3-O-Sulfogalactosylceramide (d18:1/12:0)	Sphingolipids	positive						256.877			100 - 11.6		C06125	Sphingolipid metabolism			0	0	0	0	0	0	0	0	0	0	0	0
3.51_664.5257m/z	HMDB29206	lysoPC(28:0)	Glycerophospholipids	positive						284.868			100 - 16.1						22.69	5.49	4.12	9.94	0	0	3.74	13.74	12.46	1.37	0.44	0
4.32_992.6581m/z	HMDB12237	Inositol-P-ceramide	Sphingolipids	positive						249.612			100						8.41	7.45	4.33	7.48	7.14	3.31	5	9.12	6.02	5.55	3.08	6.71
3.64_658.4082m/z	HMDB12342	PS(14:1(9Z)/14:1(9Z))	Glycerophospholipids	positive						272.332			100 - 9.18				Phosphatidylcholine Biosynthesis PC(14:1(9Z)/14:1(9Z)), Phosphatidylethanolamine Biosynthesis PE(14:1(9Z)/14:1(9Z))		24.45	21.31	3.11	5.77	14.38	2.87	17.92	22.89	17.86	4.28	17.12	26.61
3.46_831.5754n	HMDB08729	PC(22:6(4Z,7Z,10Z,13Z,16Z,19Z)/18:1(9Z))	Glycerophospholipids	positive	M+H, M+K					308.186			100 - 38		C00157	Glycerophospholipid metabolism, Arachidonic acid metabolism, Linoleic acid metabolism, alpha-Linolenic acid metabolism, Choline metabolism in cancer	Phosphatidylcholine Biosynthesis PC(22:6(4Z,7Z,10Z,13Z,16Z,19Z)/18:1(9Z)), Phosphatidylethanolamine Biosynthesis PE(22:6(4Z,7Z,10Z,13Z,16Z,19Z)/18:1(9Z))		152.01	202.01	195.81	172.01	71.09	200.85	139.96	172.72	201.3	106.38	196.18	104.12
4.42_345.1390m/z	HMDB06791	Melibiitol	Fatty Acyls	positive						170.373			100		C05399	Galactose metabolism			2.65	9.91	0.23	0.82	0	0	0.83	2.88	0.18	0	8.83	4.12
5.02_262.1418m/z	HMDB01937	Salbutamol	Benzene and substituted derivatives	positive						161.211			100 - 0.389		C11770				91.2	94.41	58.51	77.09	129.69	57.83	94.24	103.69	90.28	53.95	109.17	146.52
4.17_782.4825m/z	HMDB35011	Momordicoside D	Fatty Acyls	positive						218.783			100 - 6.55						0.67	0.59	1.77	1.07	1.74	0.35	1.74	0.88	0.57	0.41	1.35	1.6
0.87_497.2356m/z	HMDB15101	Telmisartan	Benzene and substituted derivatives	positive						197.009			100		C07710				0	0	1.09	0.24	0.28	1.72	0	0.48	0.51	1.24	0.16	0
0.84_245.2004m/z	HMDB15640	Xylometazoline	Benzene and substituted derivatives	positive						170.542			100 - 7.52		C07913				0.19	0.06	0	0	0.01	0.01	0.1	0	0.07	0.09	0	0
3.50_704.5225m/z	HMDB07998	PC(16:1(9Z)/14:0)	Glycerophospholipids	positive						286.326			100 - 29		C00157				425.01	561.16	211.32	287.88	253.83	302.86	385.56	362.37	315.77	176.39	525.05	430.3
4.54_463.1558m/z	HMDB60941	Rosuvastatin 5 S-lactone	Diazines	positive						192.244			100						1.36	4.26	0	0	0	0	2.25	5.05	0	0	0	3.3
3.46_792.5871m/z	HMDB08160	PC(18:2(9Z,12Z)/P-18:0)	Glycerophospholipids	positive						304.382			100 - 18.6		C00157	Glycerophospholipid metabolism, Arachidonic acid metabolism, Linoleic acid metabolism, alpha-Linolenic acid metabolism, Choline metabolism in cancer			20.2	32.88	16.56	19.48	7.94	24.99	19.05	20.89	22.43	9.25	30.39	19.2
3.76_601.5175m/z	HMDB07274	DG(18:3(6Z,9Z,12Z)/18:0/0:0)	Fatty Acyls	positive						269.186			100 - 19.2				De Novo Triacylglycerol Biosynthesis TG(18:3(6Z,9Z,12Z)/18:0/18:3(6Z,9Z,12Z)),		40.92	51.16	2.41	28.19	6.24	2.41	17.58	61.87	30.16	5.6	62.46	23.55
3.74_528.3065m/z	HMDB11525	LysoPE(22:5(7Z,10Z,13Z,16Z,19Z)/0:0)	Glycerophospholipids	positive						220.69			100 - 14.2						30.33	19.65	13.46	1.11	1.33	2.31	15.74	58.09	72.84	15.96	11.9	10.14
3.74_526.2911m/z	HMDB11484	LysoPE(0:0/20:3(11Z,14Z,17Z))	Glycerophospholipids	positive						220.729			100 - 14.6						23.71	15.61	18.18	0.71	2.14	2.51	19.57	57.29	73.56	19.57	3.04	2.41
3.39_677.4989n	HMDB07866	PC(14:0/14:0)	Glycerophospholipids	positive	M+H, M+K					282.506			100 - 25 - 0.704		C00157	Glycerophospholipid metabolism, Arachidonic acid metabolism, Linoleic acid metabolism, alpha-Linolenic acid metabolism, Choline metabolism in cancer	Phosphatidylcholine Biosynthesis PC(14:0/14:0), Phosphatidylethanolamine Biosynthesis PE(14:0/14:0)		397.13	551.27	104.21	228.7	135.4	186.36	283.33	409.33	269.99	90.76	482.89	378.84
4.38_347.9816m/z	HMDB60641	Lamivudine-monophosphate	Nucleoside and nucleotide analogues	positive						158.412			100 - 16						0	0	1.05	1.45	1.06	0.6	1.24	0.54	2.3	5.94	0	0
3.51_677.4993n	HMDB08922	PE(16:0/15:0)	Glycerophospholipids	positive	M+H, M+K					282.506			100 - 20.9 - 0.102		C00350	Glycosylphosphatidylinositol (GPI)-anchor biosynthesis, Glycerophospholipid metabolism	Phosphatidylcholine Biosynthesis PC(16:0/15:0), Phosphatidylethanolamine Biosynthesis PE(16:0/15:0)		259.27	332.83	132.19	156.53	165.91	158.67	237.83	261.62	197.82	98.74	312.44	264.58
3.48_756.5528m/z	HMDB09219	PE(20:0/15:0)	Glycerophospholipids	positive						294.077			100 - 33.3		C00350	Glycosylphosphatidylinositol (GPI)-anchor biosynthesis, Glycerophospholipid metabolism	Phosphatidylcholine Biosynthesis PC(16:0/15:0), Phosphatidylethanolamine Biosynthesis PE(16:0/15:0)		350.52	346.21	226.59	287.45	149.39	267.4	243.06	330.89	329.3	181.63	338.49	258.08
4.64_221.0752m/z	HMDB40977	Brassitin	Indoles and derivatives	positive						148.028			100						4.26	2.47	6.85	8.8	14.72	8.04	13.59	4.55	6.8	6.72	5.67	9.74
3.39_755.5458n	HMDB07975	PC(16:0/18:3(9Z,12Z,15Z))	Glycerophospholipids	positive	M+H, M+K					294.077			100 - 33.1		C00157	Glycerophospholipid metabolism, Arachidonic acid metabolism, Linoleic acid metabolism, alpha-Linolenic acid metabolism, Choline metabolism in cancer	Phosphatidylcholine Biosynthesis PC(16:0/18:3(9Z,12Z,15Z)), Phosphatidylethanolamine Biosynthesis PE(16:0/18:3(9Z,12Z,15Z))		332.49	325.97	120.35	249.38	64.15	141.17	163.48	333.21	277.88	73.84	328.4	216.64
3.97_265.0328m/z	HMDB11105	5-Acetylamino-6-formylamino-3-methyluracil	Diazines	positive						154.379			100		C16365				0.76	0	0.77	0	3.45	0	0.52	2.15	0.57	0.99	2.71	1.24
3.86_449.3432m/z	HMDB02972	Vitamin K1 2,3-epoxide	Prenol lipids	positive						222.388			100 - 17.5		C05849	Ubiquinone and other terpenoid-quinone biosynthesis	Vitamin K Metabolism		1.05	0.76	0.57	0	0	1.71	0.87	1.51	0.87	2.13	1.21	1.45
5.38_718.3537m/z	HMDB12987	Kinetensin 4-8	Carboxylic acids and derivatives	positive						197.29			100						36.32	39.81	53.16	35.06	51.44	71.28	75.87	31.29	41.33	51.99	36.07	47.04
5.01_319.1600m/z	HMDB41541	N2-Fructopyranosylarginine	Carboxylic acids and derivatives	positive						169.425			100 - 0.933						28.97	52.84	30.55	36	49.35	41.78	54.35	39.26	33.03	25.41	47.18	46.77
4.97_348.2900m/z	HMDB13655	O-Arachidonoyl Ethanolamine	Fatty Acyls	positive						166.852			100						4.29	13.58	35.16	10.16	0	6.62	45.01	7.83	7.73	24.68	0	0
3.45_858.5978m/z	HMDB08407	PC(20:3(8Z,11Z,14Z)/20:2(11Z,14Z))	Glycerophospholipids	positive						310.024			100 - 10.6		C00157	Glycerophospholipid metabolism, Arachidonic acid metabolism, Linoleic acid metabolism, alpha-Linolenic acid metabolism, Choline metabolism in cancer	Phosphatidylcholine Biosynthesis PC(16:0/18:3(9Z,12Z,15Z)), Phosphatidylethanolamine Biosynthesis PE(16:0/18:3(9Z,12Z,15Z))		0	1.73	0.88	0.67	0.56	0.9	1.46	0	2.01	0.11	1.42	0
3.63_739.5144m/z	HMDB09125	PE(18:3(6Z,9Z,12Z)/18:1(9Z))	Glycerophospholipids	positive						294.339			100 - 29		C00350	Glycosylphosphatidylinositol (GPI)-anchor biosynthesis, Glycerophospholipid metabolism	Phosphatidylcholine Biosynthesis PC(16:0/18:3(9Z,12Z,15Z)), Phosphatidylethanolamine Biosynthesis PE(16:0/18:3(9Z,12Z,15Z))		277.64	276.33	165.86	249.48	233.36	221.95	236.92	272.54	248.64	152.51	310.63	242.97
0.84_270.3148m/z	HMDB29586	Octadecylamine	Organonitrogen compounds	positive						190.749			100						0.7	0	0	0.13	0.25	0	0.04	1.37	1.29	0.07	0.19	0.49
3.38_773.5288m/z	HMDB10572	PG(16:0/18:0)	Glycerophospholipids	positive						228.462			100 - 19				Cardiolipin Biosynthesis CL(16:0/18:0/16:0/16:1(9Z)), Cardiolipin Biosynthesis CL(16:0/18:0/16:0/16:1(9Z)), Cardiolipin Biosynthesis CL(16:0/18:0/16:0/18:1(11Z))		1.38	12.72	0	0	0.16	0	0	2.96	0.28	0	5.13	0.14
4.34_297.0785m/z	HMDB60561	Albendazole sulfone	Benzimidazoles	positive						163.305			100		C16626				21.64	51.45	13.61	7.15	19.7	13.73	43.8	19.86	7.06	9.25	18.54	19.49
4.49_395.1692m/z	HMDB35046	Gibberellin A43	Prenol lipids	positive						183.041			100 - 3.98						5.3	3.84	49.23	23.12	41.46	99.71	23.57	10.07	27.2	75.58	0	49.79
4.62_437.1315m/z	HMDB60898	Eletriptan N-oxide	Indoles and derivatives	positive						192.803			100 - 3.96						0	3.16	1.02	0	0.67	1.66	3.23	0	0	0	1.73	4.48
0.87_453.2098m/z	HMDB38561	8-Isobutanoylneosolaniol	Prenol lipids	positive						187.063			100 - 9.62						0.26	0	1.23	0.71	0.4	2.95	0.66	0.37	1.69	1.94	0	0
3.48_764.5229m/z	HMDB09071	PE(18:1(9Z)/20:5(5Z,8Z,11Z,14Z,17Z))	Glycerophospholipids	positive						285.4			100 - 21.7		C00350	Glycosylphosphatidylinositol (GPI)-anchor biosynthesis, Glycerophospholipid metabolism	Phosphatidylcholine Biosynthesis PC(16:0/18:3(9Z,12Z,15Z)), Phosphatidylethanolamine Biosynthesis PE(16:0/18:3(9Z,12Z,15Z))		12.78	29.49	16.23	18.34	5.88	22.19	13.72	22.59	28.97	8.62	15.63	13.27
3.31_832.5826m/z	HMDB08336	PC(20:2(11Z,14Z)/18:2(9Z,12Z))	Glycerophospholipids	positive						310.384			100 - 36.6		C00157	Glycerophospholipid metabolism, Arachidonic acid metabolism, Linoleic acid metabolism, alpha-Linolenic acid metabolism, Choline metabolism in cancer	Phosphatidylcholine Biosynthesis PC(16:0/18:3(9Z,12Z,15Z)), Phosphatidylethanolamine Biosynthesis PE(16:0/18:3(9Z,12Z,15Z))		57.29	76.99	8.43	42.88	0.72	7.24	13.27	69.95	48.57	2.12	58.1	24.1
4.38_452.2099m/z	HMDB12634	20-COOH-leukotriene E4	Carboxylic acids and derivatives	positive						199.762			100 - 7.06						0	0	14.29	7.74	3.21	7.23	6.25	0	3.6	10.17	0	3.43
4.89_413.0968m/z	HMDB12221	Dopaxanthin	Carboxylic acids and derivatives	positive						184.385			100 - 19.3		C08543				0	0	3.03	0.01	3.16	2.32	0.89	0	2.65	3	0	0.2
5.07_323.0513n	HMDB00095	Cytidine monophosphate	Pyrimidine nucleotides	positive	M+H, M+Na					164.141			100 - 5.64		C00055	Pyrimidine metabolism, Nucleotide metabolism	Phosphatidylinositol Phosphate Metabolism, Pantothenate and CoA Biosynthesis		730.36	949.32	843.23	740.03	739.14	741.55	1169.44	703.51	726.04	864.18	610.72	667.49
4.40_523.0461m/z	HMDB39181	2,6-Digalloylglucose	Benzene and substituted derivatives	positive						154.963			100 - 4.16						22.97	36.77	5	10.89	12.01	11.33	26.19	12.36	5.73	6.29	36.47	15.89
5.20_168.0519m/z	HMDB02032	8-Hydroxyguanine	Imidazopyrimidines	positive						144.668			100		C20155				1.8	1.48	2.1	1.53	1.83	1.22	1.68	1.92	2.81	3.82	2.11	1.57
4.97_348.0700m/z	HMDB03540	3'-AMP	Ribonucleoside 3'-phosphates	positive						166.858			100 - 10.4 - 0.76		C01367	Purine metabolism, Pyrimidine metabolism			4848.2	6871.74	9916.41	5787.23	3870.51	5446.92	11303.4	5239.07	6282.52	8247.32	3196.58	3222.68
0.87_541.2605m/z	HMDB31935	Blumenol C O-[rhamnosyl-(1->6)-glucoside]	Fatty Acyls	positive						207.245			100 - 12.2						0.18	0	0.44	0	0.32	1.86	0	0.31	0.3	1.12	0.08	0
0.85_305.0929m/z	HMDB36387	3-Phenylpropyl cinnamate	Cinnamic acids and derivatives	positive						166.446			100 - 6.02						9.5	9.4	11.96	11.15	9.92	9.63	6.41	10.11	7.38	12.3	12.79	8.86
4.64_269.1593m/z	HMDB0013128	Valerylcarnitine (C5)	Fatty Acyls	positive						164.332			100						0.3	0	8.88	8.11	50.61	2.62	2.33	8.75	8.24	1.62	0	13.78
3.33_337.1771m/z	HMDB06285	4-oxo-Retinoic acid	Prenol lipids	positive						168.88			100 - 5.55		C16678	Retinol metabolism			0	5.87	0	0	0	0	0	0	0	0	1.04	0.07
3.42_281.0906m/z	HMDB06061	4-Hydroxyphenylacetylglutamine	Carboxylic acids and derivatives	positive						160.481			100		C05595	Tyrosine metabolism			0	0	0	0.27	0	0	0	0	0	0	0	0
4.63_406.1791m/z	HMDB30240	Piperundecalidine	Benzodioxoles	positive						191.722			100 - 2.65						3.74	10.01	23.56	14.3	30.07	30.66	37.38	10.63	15.59	15.89	5.35	9.63
4.90_158.0916m/z	HMDB00904	Citrulline	Carboxylic acids and derivatives	positive						130.923			100 - 2.58		C00327	Arginine biosynthesis, Biosynthesis of amino acids, Arginine and proline metabolism	Aspartate Metabolism, Urea Cycle		123.32	124.31	134.67	123.04	214.37	124.04	137.63	129.66	114.91	116.12	127.73	165.38
0.87_197.1268m/z	HMDB13287	Ne,Ne dimethyllysine	Carboxylic acids and derivatives	positive						142.767			100 - 2.44		C05545	Lysine degradation			3.64	2.63	1.36	3.17	7.39	1.29	2.32	3.25	2.7	1.99	1.59	3.87
4.68_427.1005m/z	HMDB41711	cis-Resveratrol 3-O-glucuronide	Stilbenes	positive						191.224			100						0	1.56	0	0	2.82	6.41	0	0	0	0.84	2.01	0
3.47_779.5464n	HMDB08141	PC(18:2(9Z,12Z)/18:3(9Z,12Z,15Z))	Glycerophospholipids	positive	M+H, M+K					295.874			100 - 34.1		C00157	Glycerophospholipid metabolism, Arachidonic acid metabolism, Linoleic acid metabolism, alpha-Linolenic acid metabolism, Choline metabolism in cancer	Phosphatidylcholine Biosynthesis PC(16:0/18:3(9Z,12Z,15Z)), Phosphatidylethanolamine Biosynthesis PE(16:0/18:3(9Z,12Z,15Z))		296.75	283.08	320.22	285.99	154.94	272.06	227.46	323.29	310.45	213.25	280.27	201.86
3.47_804.5529m/z	HMDB08202	PC(18:3(9Z,12Z,15Z)/18:1(11Z))	Glycerophospholipids	positive						297.687			100 - 19.4		C00157	Glycerophospholipid metabolism, Arachidonic acid metabolism, Linoleic acid metabolism, alpha-Linolenic acid metabolism, Choline metabolism in cancer	Phosphatidylcholine Biosynthesis PC(16:0/18:3(9Z,12Z,15Z)), Phosphatidylethanolamine Biosynthesis PE(16:0/18:3(9Z,12Z,15Z))		24.93	19.58	23.09	11.7	5.29	18.9	12.25	19.65	21.7	10.54	15.41	7.59
0.86_545.1742m/z	HMDB15702	Ticagrelor	Triazolopyrimidines	positive						235.879			100 - 30.9 - 1.16						18.59	23.44	13.59	22.95	40.88	29.88	22.99	24.71	18.34	39.12	39	34.55
2.81_758.5685m/z	HMDB10565	PE-NMe(18:1(9Z)/18:1(9Z))	Glycerophospholipids	positive						296.203			100 - 15.7						0	0.1	0.28	0.9	0.08	0.29	0.72	0.14	0.68	0	0.2	1.47
4.58_491.2443m/z	HMDB30630	Rubraflavone C	Flavonoids	positive						211.945			100 - 10.7						47.79	62.63	43.95	29.26	40.82	43.49	50.88	36.28	38.76	31.1	56.69	37.7
5.03_511.1852m/z	HMDB60717	2-Hydroxy-imipramine glucuronide	Steroids and steroid derivatives	positive						205.942			100 - 20.2						0	0.86	0	0	0	0	0	0	1.27	0	0	0
3.49_728.5217m/z	HMDB08163	PC(18:3(6Z,9Z,12Z)/14:0)	Glycerophospholipids	positive						285.945			100 - 11.8		C00157	Glycerophospholipid metabolism, Arachidonic acid metabolism, Linoleic acid metabolism, alpha-Linolenic acid metabolism, Choline metabolism in cancer	Phosphatidylcholine Biosynthesis PC(16:0/18:3(9Z,12Z,15Z)), Phosphatidylethanolamine Biosynthesis PE(16:0/18:3(9Z,12Z,15Z))		27.81	36.14	21.2	23.64	20.69	34.15	29.03	30.33	31.08	17.06	34.59	26.28
3.46_830.5707m/z	HMDB08432	PC(20:4(5Z,8Z,11Z,14Z)/18:1(11Z))	Glycerophospholipids	positive						306.023			100 - 25.9		C00157	Glycerophospholipid metabolism, Arachidonic acid metabolism, Linoleic acid metabolism, alpha-Linolenic acid metabolism, Choline metabolism in cancer	Phosphatidylcholine Biosynthesis PC(16:0/18:3(9Z,12Z,15Z)), Phosphatidylethanolamine Biosynthesis PE(16:0/18:3(9Z,12Z,15Z))		19.32	13.17	28.06	18.55	7.66	14.3	12.11	19.87	22.83	10.87	15.4	8.06
4.38_361.0589m/z	HMDB33457	Flazine methyl ether	Harmala alkaloids	positive						164.809			100 - 3.13						1.57	0	29.98	17.2	15.76	23.22	3.59	2.37	6.95	71.02	0.48	1.74
3.35_718.5720m/z	HMDB07896	PC(14:0/P-18:0)	Glycerophospholipids	positive						296.831			100 - 15.8		C00157	Glycerophospholipid metabolism, Arachidonic acid metabolism, Linoleic acid metabolism, alpha-Linolenic acid metabolism, Choline metabolism in cancer			12.06	26.34	0.19	6.32	1.66	2.63	5.8	18.66	6.98	0.97	21	18.89
3.74_530.3215m/z	HMDB11512	LysoPE(20:1(11Z)/0:0)	Glycerophospholipids	positive						224.49			100 - 15						5.88	1.86	1.8	0.49	0.12	1.8	0.75	18.64	28.11	1.22	4.78	1.18
3.62_541.3175n	HMDB10397	LysoPC(20:5(5Z,8Z,11Z,14Z,17Z))	Glycerophospholipids	positive	M+H, M+K					230.065			100 - 19.1		C04230				0.37	1.52	6.81	1.85	0.98	3.33	3.08	5.35	9.18	2.94	2.33	0.59
3.37_337.1803m/z	HMDB31877	Acetylsalvipisone	Naphthalenes	positive						170.602			100						0	4.52	0	0	0	0	0	0	0.06	0	2.13	0
4.58_543.2312m/z	HMDB39001	Purothionin AII	Benzene and substituted derivatives	positive						210.945			100						1.4	5.32	5.91	1.54	3.37	5.08	4.19	1.1	2.41	4.37	2.5	2.3
3.68_478.2913m/z	HMDB11477	LysoPE(0:0/18:2(9Z,12Z))	Glycerophospholipids	positive						214.103			100 - 14.1						50.36	38.32	50.15	24.71	15.6	24.71	60.34	68.16	97.27	42.53	27.54	186.36
3.61_551.3924n	HMDB10390	LysoPC(20:0)	Glycerophospholipids	positive	M+H, M+K					255.011			100 - 1.89		C04230	Glycerophospholipid metabolism, Choline metabolism in cancer			73.92	99.02	55.09	86.09	66.9	64.98	70.28	86.66	73.08	59.74	83.71	64.52
5.39_713.6435m/z	HMDB07834	DG(24:1(15Z)/20:2(11Z,14Z)/0:0)	Glycerolipids	positive						197.349			100 - 5.99				Phosphatidylcholine Biosynthesis PC(24:1(15Z)/20:2(11Z,14Z)), Phosphatidylethanolamine Biosynthesis PE(24:1(15Z)/20:2(11Z,14Z)), De Novo Triacylglycerol Biosynthesis TG(24:1(15Z)/20:2(11Z,14Z)/18:2(9Z,12Z))		47.71	125.91	58.87	76.71	72.03	59.22	93.96	50.01	69.4	42.23	106.57	87.18
4.82_389.1203m/z	HMDB34752	7-beta-D-Glucopyranosyloxybutylidenephthalide	Organooxygen compounds	positive						183.192			100 - 1.71						238.08	290.78	254.41	230.3	289.16	250.03	260.29	275	239.49	322.67	278.22	304.06
4.51_328.0564m/z	HMDB06558	2,3-Epoxyaflatoxin B1	Coumarins and derivatives	positive						160.64			100 - 4.58		C19586	Chemical carcinogenesis - DNA adducts			8.35	5.04	42.28	14.12	52.69	45.77	23.52	8.75	22.19	44.86	6.04	19.54
3.49_794.5085m/z	HMDB08199	PC(18:3(9Z,12Z,15Z)/16:0)	Glycerophospholipids	positive						297.831			100 - 19.9		C00157	Glycerophospholipid metabolism, Arachidonic acid metabolism, Linoleic acid metabolism, alpha-Linolenic acid metabolism, Choline metabolism in cancer	Phosphatidylcholine Biosynthesis PC(16:0/18:3(9Z,12Z,15Z)), Phosphatidylethanolamine Biosynthesis PE(16:0/18:3(9Z,12Z,15Z))		1.07	2.38	69.39	32.83	31.68	61.33	18.04	10.55	20.38	35.97	8.4	10.72
4.38_418.9585m/z	HMDB37985	Cyananin	Flavonoids	positive						171.996			100 - 7.41						9.03	3.78	3.86	6.22	9.6	5.82	10.93	7.01	5.4	6.86	4.59	9.57
4.51_417.2685m/z	HMDB37511	Butyl oleate sulfate	Fatty Acyls	positive						198.735			100 - 6.45						30.08	45.95	17.18	20.93	31.05	23.74	44.43	27.38	24.31	21.18	28.56	32.5
4.90_335.0615m/z	HMDB06824	Dihydroneopterin phosphate	Pteridines and derivatives	positive						165.518			100		C05925	Folate biosynthesis, Biosynthesis of cofactors			4.08	12.98	1.6	6.4	2.56	3.22	14.54	6.26	5.88	3.04	4.08	8.94
2.33_160.1329m/z	HMDB13305	Propionylcholine	Organonitrogen compounds	positive						135.536			100						1.45	1.96	0.6	0.87	0.76	0.85	1.32	1.18	1.01	0.9	1.22	1.4
3.50_742.4784m/z	HMDB10591	PG(16:1(9Z)/18:3(6Z,9Z,12Z))	Glycerophospholipids	positive						289.998			100 - 16.3						22.27	36.13	108.3	72.58	98.33	120.49	68.48	32.44	54.01	62.77	50.55	57.66
3.47_778.5399m/z	HMDB08173	PC(18:3(6Z,9Z,12Z)/18:3(9Z,12Z,15Z))	Glycerophospholipids	positive						295.904			100 - 31.2		C00157	Glycerophospholipid metabolism, Arachidonic acid metabolism, Linoleic acid metabolism, alpha-Linolenic acid metabolism, Choline metabolism in cancer	Phosphatidylcholine Biosynthesis PC(16:0/18:3(9Z,12Z,15Z)), Phosphatidylethanolamine Biosynthesis PE(16:0/18:3(9Z,12Z,15Z))		15.14	12.87	9.23	14.24	4.8	8.44	5.72	12.49	10.25	4.34	7.9	5.45
5.00_271.1025m/z	HMDB28755	Aspartyl-Histidine	Carboxylic acids and derivatives	positive						157.487			100 - 0.464						78.25	99.02	55.49	70.46	98.82	68.08	97.19	63.59	67.68	47.97	89.83	94.97
3.38_718.5397m/z	HMDB09055	PE(18:1(9Z)/16:0)	Glycerophospholipids	positive						288.234			100 - 24.2 - 6.35		C00350	Glycosylphosphatidylinositol (GPI)-anchor biosynthesis, Glycerophospholipid metabolism	Phosphatidylcholine Biosynthesis PC(16:0/18:3(9Z,12Z,15Z)), Phosphatidylethanolamine Biosynthesis PE(16:0/18:3(9Z,12Z,15Z))		169.62	192.97	21.31	101.97	15.88	41.22	91.28	172.24	141.59	14.7	200.13	139.49
4.54_484.1342m/z	HMDB01846	Tetrahydrofolic acid	Imidazopyrimidines	positive						210.214			100 - 16.2 - 4.91 - 0.0573		C00101	Glycine, serine and threonine metabolism, One carbon pool by folate, Methane metabolismm, Folate biosynthesis, Carbon metabolism, Biosynthesis of cofactors, Histidine metabolism			976.24	648.61	1913.08	1536.53	1790.03	1947.05	1288.78	1040.13	1432.94	2062.35	888.58	1239.64
3.97_307.0422m/z	HMDB00425	3-Deoxy-D-glycero-D-galacto-2-nonulosonic acid	Organooxygen compounds	positive						166.382			100 - 0.774			Valine, leucine and isoleucine degradation			19.89	20.58	20.8	20.3	0	11.22	33.72	17.24	7.8	14.59	8.21	2.18
5.09_479.2446m/z	HMDB00907	Sulfolithocholic acid	Steroids and steroid derivatives	positive						202.871			100 - 2.91						29.22	41.92	22.88	23.69	27.3	48.86	34.89	47.98	14.22	13.12	48.17	40.16
3.56_729.5241m/z	HMDB58036	CL(18:1(11Z)/18:1(9Z)/18:1(11Z)/18:1(9Z))	Glycerophospholipids	positive						449.978			100 - 69.7 - 41.7 - 26.6						24.46	39.52	0	1.49	0	0	0	1.91	2.3	0.23	32.21	2.63
4.08_273.0732m/z	HMDB38926	Samin	Benzodioxoles	positive						159.092			100 - 1.67						14.71	17.7	15.75	18.18	22.19	11.27	15.85	11.58	21.06	15.84	16.07	19.45
4.93_276.1559m/z	HMDB04207	L-a-glutamyl-L-Lysine	Carboxylic acids and derivatives	positive						160.663			100 - 0.599		C04700				30.12	20.84	34.97	21.57	39.85	25.04	21.06	30.77	18.52	24.73	20.94	35.84
3.50_702.5045m/z	HMDB07999	PC(16:1(9Z)/14:1(9Z))	Glycerophospholipids	positive						286.359			100		C00157	Glycerophospholipid metabolism, Arachidonic acid metabolism, Linoleic acid metabolism, alpha-Linolenic acid metabolism, Choline metabolism in cancer	Phosphatidylcholine Biosynthesis PC(16:0/18:3(9Z,12Z,15Z)), Phosphatidylethanolamine Biosynthesis PE(16:0/18:3(9Z,12Z,15Z))		3.27	13.86	4.58	7.07	4.19	7.88	4.73	5.75	3.05	1.98	5.59	1.97
3.63_624.2943m/z	HMDB12993	Leukotriene C5	Carboxylic acids and derivatives	positive						252.378			100 - 2.59						18.98	39.8	7.39	8.62	5.31	5.47	6.02	12.49	6.39	3.98	16.92	2.61
4.05_934.1432m/z	HMDB01375	3-Hydroxy-3-methylglutaryl-CoA	Fatty Acyls	positive						232.458			100		C00356				71.65	88.32	34.93	50.83	56.91	54.22	77.49	60.9	44.29	32.48	80.35	71.92
2.62_204.1225m/z	HMDB00201	L-Acetylcarnitine	Fatty Acyls	positive	M+H	C9H17NO4	45	0	-2.67571	144.002	-1.29837	96.7845	100 - 8.17	http://nonlinear.com/redirect/outbound?p=hmdb&param=HMDB00201	C02571				3089.45	3304.01	2480.69	2306.31	2766.77	2473.02	3317.99	2749.6	2175.36	2376.99	3015.52	3049.64
3.57_674.5357n	HMDB12097	SM(d18:1/14:0)	Sphingolipids	positive	M+H, M+K					288.945			100 - 27.8 - 1.67						1477.49	1434.47	485.83	908.23	850.41	619.92	1019.12	1424.38	871.5	644.49	1355.97	1257.05
3.23_342.2636m/z	HMDB13326	trans-2-Dodecenoylcarnitine	Fatty Acyls	positive						153.582			100 - 13.3						0	0	0	0	0	0	0	0.06	0	0	0	0
3.67_495.1589m/z	HMDB14843	Delavirdine	Carboxylic acids and derivatives	positive						208.117			100 - 10.3		C06941				0.25	0	0	0	0	0	0.58	0	1.91	0	0	0
0.87_460.3107m/z	HMDB14936	Gentamicin	Organooxygen compounds	positive	M+H-H2O	C21H43N5O7	55.6	96	-4.73101	199.586		87.3743	100 - 13.7 - 0.283	http://nonlinear.com/redirect/outbound?p=hmdb&param=HMDB14936	C00505				4.9	3.22	9.11	6.88	15.82	14.14	6.29	5.04	7.01	18.42	1.8	2.71
3.77_557.0909m/z	HMDB37434	6''-Malonylastragalin	Flavonoids	positive						222.067			100 - 32.7						0	0.36	0.52	1.32	1.28	5.1	1.5	0	0.32	2.41	0	0.16
4.42_272.0838m/z	HMDB33935	Anigorufone	Naphthalenes	positive						165.927			100						4.6	7.58	5.49	4.65	2.14	1.51	6.26	4.85	4.54	3.04	6.15	5.39
4.11_353.1215m/z	HMDB59980	4-Hydroxy-5-(phenyl)-valeric acid-O-glucuronide	Organooxygen compounds	positive						171.877			100 - 7.07 - 0.781						110.11	84.43	87.21	100.4	54.03	56.26	83.15	115.45	78.69	70.26	74.26	62.88
4.65_392.1287m/z	HMDB14038	N-Deisopropyl-fluvastatin	Pyrroles	positive						186.679			100 - 0.949						17	25.32	29.99	22.07	39.31	33.42	35.75	19.92	19.55	22.49	28.85	37.01
4.43_487.0228m/z	HMDB30243	Glucobrassicin	Organooxygen compounds	positive						191.767			100						19.8	8.18	8.67	1.55	2.24	10.39	20.68	12.97	7.58	5.48	16.18	16.1
4.63_274.0937m/z	HMDB35115	(1xi,3S)-1,2,3,4-Tetrahydro-1-methyl-beta-carboline-1,3-dicarboxylic acid	Harmala alkaloids	positive						162.436			100						5.1	4.17	2.98	4.84	6.75	4.95	6.34	0	3.31	3.86	2.81	11.5
3.89_200.0672m/z	HMDB33091	(Z)-3-(1-Formyl-1-propenyl)pentanedioic acid	Fatty Acyls	positive						144.227			100 - 0.378						13.31	9.75	16.45	14.39	14.99	18.26	16.74	11.91	13.79	13.53	12.97	12.63
4.69_553.1693m/z	HMDB39040	Apiumoside	Coumarins and derivatives	positive						222.138			100						5.55	0.9	4.19	0	8.29	6.2	6.33	0	15.86	6.43	3.89	3.56
4.56_260.1957m/z	HMDB28954	Lysyl-Isoleucine	Carboxylic acids and derivatives	positive						161.29			100 - 3.78						71.39	94.63	61.52	64.15	171.79	58.46	74.49	94.45	78.06	50.61	87.11	106.04
3.74_651.5349m/z	HMDB07207	DG(18:1(11Z)/22:5(7Z,10Z,13Z,16Z,19Z)/0:0)	Glycerolipids	positive						278.742			100 - 18.6				De Novo Triacylglycerol Biosynthesis TG(18:1(11Z)/22:5(7Z,10Z,13Z,16Z,19Z)/18:1(11Z))		13.07	26.2	4.56	10.22	1.14	2.93	5.01	23.72	12.26	1.85	36.28	10.65
2.84_137.0705m/z	HMDB00699	1-Methylnicotinamide	Pyridines and derivatives	positive						126.392			100 - 5.96		C02918	Bile secretion, Nicotinate and nicotinamide metabolism			763.52	758.62	842.04	701.25	911.7	856.8	920.03	662.15	669.75	835.47	649.99	783.19
3.39_692.5258m/z	HMDB08923	PE(16:0/16:0)	Glycerophospholipids	positive	M+H	C37H74NO8P	45.8	0	4.76901	286.523	0.932572	78.7572	100 - 21	http://nonlinear.com/redirect/outbound?p=hmdb&param=HMDB08923	C00350	Glycosylphosphatidylinositol (GPI)-anchor biosynthesis, Glycerophospholipid metabolism	Phospholipid Biosynthesis, Phosphatidylcholine Biosynthesis PC(16:0/16:0), Phosphatidylethanolamine Biosynthesis PE(16:0/16:0)		12.26	12.87	0.75	9.02	0	1.06	4.31	15.74	8.87	0	16.99	12.47
4.39_328.0564m/z	HMDB38806	Aflatoxin M4	Coumarins and derivatives	positive						164.022			100 - 1.64						15.58	13.92	39.9	27.41	30.5	30.13	25.27	12.72	26.62	38.56	12.77	20.05
4.45_233.0583m/z	HMDB01049	Gamma-Glutamylcysteine	Carboxylic acids and derivatives	positive	M+H-H2O	C8H14N2O5S	50.4	65.5	-2.81847	149.103		89.6017	100 - 4.67 - 0.294	http://nonlinear.com/redirect/outbound?p=hmdb&param=HMDB01049	C00669	Glutathione metabolism, Biosynthesis of cofactors, Ferroptosis	Cysteine Metabolism, Glutamate Metabolism		799.58	869.86	499.3	555.3	492.97	561.55	722.71	654.33	507.42	353.97	814.35	739.93
3.84_137.0704m/z	HMDB59711	2-Methylnicotinamide	Pyridines and derivatives	positive						126.392			100 - 5.04						2031.54	2219.4	2205.91	1993.11	2143.51	2145.26	2460.8	1892.84	2005.79	2020.07	1971.13	2188.96
4.47_597.1266m/z	HMDB39194	6-Cinnamoyl-1,2-digalloylglucose	Tannins	positive						225.212			100 - 5.26						65.78	49.09	75.08	88.47	79.21	90.95	83.65	68.07	74.59	114.95	55.86	72.43
4.16_624.6294m/z	HMDB11765	Cer(d18:0/22:0)	Sphingolipids	positive						204.041			100						12.22	8.91	85.21	47.27	64.43	68.23	39.53	15.58	47.19	78.39	7.76	24.46
3.63_548.3461m/z	HMDB11149	LysoPC(O-18:0)	Glycerophospholipids	positive						245.736			100 - 1.74		C04317	Ether lipid metabolism			95.03	98.89	94.91	95.76	94.98	106.76	161.87	88.72	103.99	94.46	130.41	116.49
5.46_717.2113m/z	HMDB30112	Kuwanon J	Diarylheptanoids	positive						197.305			100						280.83	397.35	320.14	321.82	370.81	293.39	454.52	294	288.5	345.54	341.24	339.64
4.74_362.0836m/z	HMDB10363	5-Hydroxy-6-methoxyindole glucuronide	Organooxygen compounds	positive						171.634			100		C03033	Pentose and glucuronate interconversions, Biosynthesis of cofactors, Bile secretion, Ascorbate and aldarate metabolism			0	0	0	0	2.39	0	0	0	0	0.62	0	0
3.90_557.0947m/z	HMDB39306	Mangiferin 6'-gallate	Benzopyrans	positive						218.25			100 - 21.3						1.43	1.13	10.21	4.95	4.06	7.42	4.24	5.91	4.13	7.65	0.54	4.17
4.34_365.0661m/z	HMDB30774	(+)-12a-Hydroxypachyrrhizone	Isoflavonoids	positive						182.053			100 - 6.59						164.44	401.79	127.76	93.65	157.72	133.86	343.87	116.98	77.1	81.68	164.34	172.33
3.79_575.5053m/z	HMDB56158	DG(16:1n7/0:0/18:1n9)	Glycerolipids	positive						265.542			100						1.61	3.1	0.08	1.94	0.35	1.69	1.3	2.28	3.55	2.12	5.27	4.59
5.85_356.0739m/z	HMDB03841	5-Amino-6-(5'-phosphoribitylamino)uracil	Organooxygen compounds	positive						178.773			100		C04454	Riboflavin metabolism, Biosynthesis of cofactors			2.84	7.41	6.06	5.15	0.3	3.05	7.52	2.06	0.67	3.42	4.47	1.62
4.39_332.0942m/z	HMDB00230	N-Acetylneuraminic acid	Organooxygen compounds	positive						167.313			100 - 4.61		C19910		Amino Sugar Metabolism		170.03	216.99	135.9	152.11	126.93	105.97	168.63	177.96	159.41	138.57	91.05	159.47
0.85_246.1693m/z	HMDB13132	Hydroxyvalerylcarnitine	Fatty Acyls	positive						160.197			100 - 10.4 - 0.272						138.14	153.4	146.1	148.42	198.79	175.1	206.46	143.73	129.17	153.34	150.68	191.58
0.85_218.1382m/z	HMDB00824	Propionylcarnitine	Fatty Acyls	positive	M+H	C10H19NO4	53	71.1	-2.18545	149.822		96.607	100 - 8.87 - 0.393	http://nonlinear.com/redirect/outbound?p=hmdb&param=HMDB00824	C03017		Oxidation of Branched Chain Fatty Acids		356.09	429.98	474.79	422.14	542.85	480.28	587.1	419.63	375.4	468.49	336.27	483.55
4.58_298.0996m/z	HMDB34767	(1R*,3R*,3'S*)-1,2,3,4-Tetrahydro-1-(2-thio-3-pyrrolidinyl)-beta-carboline-3-carboxylic acid	Harmala alkaloids	positive						159.888			100 - 1.24						20.61	18.18	21.66	23.09	47.11	12.21	17.48	27.91	21.67	25.93	14.47	31.8
3.29_314.0891m/z	HMDB13209	Alanyltryptophan	Carboxylic acids and derivatives	positive						162.75			100 - 3.45		C00806				0.35	0	6	1.14	6.16	2.59	2.72	0.28	1.08	3.33	0	2.74
4.70_280.0914m/z	HMDB00982	5-Methylcytidine	Pyrimidine nucleosides	positive						158.832			100 - 3.61						723.11	627.01	704.37	721.94	729.01	640.42	717.9	741.65	629.18	793.05	680.33	688.84
3.77_859.5319m/z	HMDB09811	PI(18:0/18:3(9Z,12Z,15Z))	Glycerophospholipids	negative						299.716			100 - 27.2						381.3	286.73	20.35	162.7	19.27	23.34	118.22	285.07	101.5	25.5	347.77	234.44
3.76_857.5162m/z	HMDB09899	PI(20:4(8Z,11Z,14Z,17Z)/16:0)	Glycerophospholipids	negative						299.742			100 - 26		C00626				229.1	188.34	6.24	97.11	7.97	8.89	76.36	190.36	61.66	13.31	189.01	111.42
3.75_909.5475m/z	HMDB09920	PI(22:6(4Z,7Z,10Z,13Z,16Z,19Z)/18:0)	Glycerophospholipids	negative						308.977			100 - 31.6 - 21.5		C00626				602.43	644.05	41.98	279.41	25.27	70.19	239.09	493.59	189.26	31.65	729.66	421.62
3.78_833.5166m/z	HMDB09846	PI(18:2(9Z,12Z)/16:0)	Glycerophospholipids	negative						296.117			100 - 30.5 - 6.06		C00626				279.2	274.13	13.86	84.14	25.52	31.81	119.09	195.74	72.25	18.52	331.52	233.82
2.68_269.1287m/z	HMDB34913	Imazamethabenz-methyl	Benzene and substituted derivatives	negative						175.945			100 - 3.43		C11494				1.53	1.89	1.59	3.47	0.86	1.31	3.24	1.43	2.97	1.92	3.4	1.74
3.56_480.3084m/z	HMDB11129	LysoPE(0:0/18:0)	Glycerophospholipids	negative						223.825			100 - 17.8 - 0.158						467.57	598.36	535.46	501.25	455.28	436.57	526.81	463.32	505.35	575.07	547.72	487.79
3.51_736.4958m/z	HMDB09613	PE(22:5(4Z,7Z,10Z,13Z,16Z)/14:0)	Glycerophospholipids	negative						281.829			100 - 4		C00350	Glycosylphosphatidylinositol (GPI)-anchor biosynthesis, Glycerophospholipid metabolism	Phospholipid Biosynthesis, Phosphatidylcholine Biosynthesis PC(16:0/16:0), Phosphatidylethanolamine Biosynthesis PE(16:0/16:0)		13.76	14.21	0	10.62	2.77	1.13	8.37	19.95	9.49	1.01	12.18	11.86
3.76_885.5468m/z	HMDB09843	PI(18:1(9Z)/20:3(8Z,11Z,14Z))	Glycerophospholipids	negative						307.288			100 - 31.7 - 5.83		C00626				1495.5	1141.24	356.09	526	133.17	293.41	450.8	1070.43	501.79	161.94	1322.37	926.62
3.50_788.5368m/z	HMDB12314	3-O-Sulfogalactosylceramide (d18:1/18:0)	Sphingolipids	negative						294.755			100 - 16.6 - 1.24		C06125	Sphingolipid metabolism			51.37	52.6	13.61	43.76	13.15	12.5	45.85	54.66	37.2	18.09	59.77	43.42
3.50_860.5049m/z	HMDB61566	PS(DiMe(11,5)/MonoMe(11,3))	Glycerophospholipids	negative						311.57			100 - 17.4 - 1.51				Phosphatidylcholine Biosynthesis PC(16:0/16:0), Phosphatidylethanolamine Biosynthesis PE(16:0/16:0)		44.41	48.24	10.03	40.66	13.49	13.85	39.03	53.85	34.08	19.29	67.48	58.52
3.75_883.5332m/z	HMDB09883	PI(20:3(5Z,8Z,11Z)/18:2(9Z,12Z))	Glycerophospholipids	negative						305.335			100 - 45.9		C00626				2237.06	2010.72	292.53	1280.37	232.72	286.89	938.52	1968.85	859.36	345.34	2019.06	1406.69
4.59_386.0150m/z	HMDB01245	Deoxycytidine diphosphate	Organic oxoanionic compounds	negative						179.21			100 - 0.724		C00705	Pyrimidine metabolism, Nucleotide metabolism			6.9	4.44	14.54	10.26	11.91	12.51	9.39	8.66	10.88	18.55	7.5	6.93
3.51_688.4927m/z	HMDB08956	PE(16:1(9Z)/16:0)	Glycerophospholipids	negative						269.027			100 - 19.4		C00350	Glycosylphosphatidylinositol (GPI)-anchor biosynthesis, Glycerophospholipid metabolism	Phosphatidylcholine Biosynthesis PC(16:0/16:0), Phosphatidylethanolamine Biosynthesis PE(16:0/16:0)		9.43	10.79	0.38	4.55	3.58	1.67	6.36	7.26	3.68	4.1	13.91	12.01
3.50_742.5376m/z	HMDB09254	PE(20:1(11Z)/16:1(9Z))	Glycerophospholipids	negative						279.802			100 - 27.5		C00350	Glycosylphosphatidylinositol (GPI)-anchor biosynthesis, Glycerophospholipid metabolism	Phosphatidylcholine Biosynthesis PC(16:0/16:0), Phosphatidylethanolamine Biosynthesis PE(16:0/16:0)		107.54	85.37	25.21	70.7	20.17	24.76	62.65	89.64	59.58	32.17	106.27	96.32
3.51_716.5206m/z	HMDB08000	PC(16:1(9Z)/15:0)	Glycerophospholipids	negative						274.38			100 - 21.9		C00157	Glycerophospholipid metabolism, Arachidonic acid metabolism, Linoleic acid metabolism, alpha-Linolenic acid metabolism, Choline metabolism in cancer	Phosphatidylcholine Biosynthesis PC(16:0/16:0), Phosphatidylethanolamine Biosynthesis PE(16:0/16:0)		88.92	76.37	16.68	51.37	24.89	24.53	59.87	79.26	51.01	31.71	100.2	76.9
0.88_867.5125m/z	HMDB41351	Koryoginsenoside R1	Prenol lipids	negative						305.534			100 - 25.4						24.08	46.01	7.95	23.38	8.24	12.35	17.57	29.69	18.57	8.22	25.12	23.05
3.65_480.3085m/z	HMDB11130	LysoPE(18:0/0:0)	Glycerophospholipids	negative						223.825			100 - 20 - 0.522		C21484				1217.76	1380.68	1072.99	1009.47	865.61	707.44	1107.75	979.79	1003.65	839.96	1371.97	1165.59
3.77_861.5463m/z	HMDB09875	PI(20:2(11Z,14Z)/16:0)	Glycerophospholipids	negative						299.691			100 - 21.6		C00626				292.87	254.7	41.14	63.42	24.4	63.19	96.48	162.39	67.31	13.57	313.65	244.97
3.80_967.4936m/z	HMDB38342	Goyasaponin III	Prenol lipids	negative						316.25			100 - 32.2						63	42.63	0.99	25.53	0	0	15.66	49.36	18.5	0.64	47.5	32.46
3.50_714.5060m/z	HMDB09023	PE(18:1(11Z)/16:1(9Z))	Glycerophospholipids	negative						274.409			100 - 23.5		C00350	Glycosylphosphatidylinositol (GPI)-anchor biosynthesis, Glycerophospholipid metabolism	Phosphatidylcholine Biosynthesis PC(16:0/16:0), Phosphatidylethanolamine Biosynthesis PE(16:0/16:0)		44.93	34.18	3.91	25.33	7.5	7.68	27.18	29.08	20.03	7.36	51.33	36.5
0.84_302.0119n	HMDB15039	Ethacrynic acid	Benzene and substituted derivatives	negative						165.995			100 - 20.2 - 6.18 - 0.431 - 0.0261						3.33	1.48	226.39	100.97	187.48	150.71	85.01	2.58	96.32	185.33	0.32	2.07
4.06_599.3182m/z	HMDB61696	1-Stearoylglycerophosphoinositol	Glycerophospholipids	negative						245.757			100 - 9.28						47.87	41.94	94.88	37.98	20.79	21.16	34.8	41.85	65.96	66.32	47.21	37.15
3.50_738.5056m/z	HMDB08968	PE(16:1(9Z)/20:3(5Z,8Z,11Z))	Glycerophospholipids	negative						277.923			100 - 14.3		C00350	Glycosylphosphatidylinositol (GPI)-anchor biosynthesis, Glycerophospholipid metabolism	Phosphatidylcholine Biosynthesis PC(16:0/16:0), Phosphatidylethanolamine Biosynthesis PE(16:0/16:0)		25.2	16.51	1.27	16.68	1.65	1.1	9.79	23.28	14.61	4.22	24.15	14.31
0.88_395.2576m/z	HMDB30140	Adlupulone	Organooxygen compounds	negative						213.032			100 - 12.8						10.2	8.43	9.82	7.18	14.96	14.64	9.91	6.34	11.04	9.96	4.37	5.67
3.50_740.5216m/z	HMDB08967	PE(16:1(9Z)/20:2(11Z,14Z))	Glycerophospholipids	negative						277.894			100 - 25.4		C00350	Glycosylphosphatidylinositol (GPI)-anchor biosynthesis, Glycerophospholipid metabolism	Phosphatidylcholine Biosynthesis PC(16:0/16:0), Phosphatidylethanolamine Biosynthesis PE(16:0/16:0)		70.95	48.58	11.14	46.03	8.99	7.2	28.63	56.91	34.59	9.19	59.83	47.94
0.87_267.0795m/z	HMDB06408	4-Hydroxy tolbutamide	Benzene and substituted derivatives	negative						165.52			100 - 8.63						1.76	1.3	1.34	1.13	1.95	1.98	1.38	2.8	3	1.77	1.23	2.08
0.86_242.1750m/z	HMDB13286	N-Undecanoylglycine	Carboxylic acids and derivatives	negative						161.391			100 - 15.2						15.3	33.11	67.49	72.63	35.93	30.33	54.39	26.18	49.91	58.85	15.97	17.3
0.86_244.9961m/z	HMDB38142	5,8-Dihydro-6-(4-methyl-3-pentenyl)-1,2,3,4-tetrathiocin		negative						147.553			100 - 10.2 - 3.54						0.16	0	29.33	4.94	15.3	9.42	4.9	0	4.98	22.53	0	0.08
3.62_508.3396m/z	HMDB12108	LysoPC(17:0)	Glycerophospholipids	negative						230.64			100 - 17 - 0.246		C04230	Glycerophospholipid metabolism, Choline metabolism in cancer			466.17	479.31	475.38	478.41	357.22	301.96	417.17	400.55	385.12	373.72	439.61	366.34
0.85_370.0924m/z	HMDB14854	Nedocromil	Benzopyrans	negative						179.622			100 - 14.4		C07255				0	0.08	3.3	4.66	2.69	0.65	2.27	0.07	4.61	4.24	0	0
3.46_878.5882m/z	HMDB61473	PE(DiMe(11,3)/DiMe(13,5))	Glycerophospholipids	negative						313.329			100 - 33.6 - 17.2				Phosphatidylcholine Biosynthesis PC(16:0/16:0), Phosphatidylethanolamine Biosynthesis PE(16:0/16:0)		173.42	163	30.1	144.37	19.32	32.91	108.37	189.59	128.16	39.21	210.3	135.43
3.49_888.5410m/z	HMDB61595	PS(DiMe(9,5)/MonoMe(13,5))	Glycerophospholipids	negative						317.189			100 - 15 - 0.687 - 0.159				Phosphatidylcholine Biosynthesis PC(16:0/16:0), Phosphatidylethanolamine Biosynthesis PE(16:0/16:0)		52.85	50.36	17.62	30.49	10.68	16.56	42.87	62.17	35.64	17.63	60.33	55.59
2.58_218.1024m/z	HMDB00210	Pantothenic acid	Organooxygen compounds	negative	C9H17NO5	42.5	0	-4.52257	95.0257	148.801	http://nonlinear.com/redirect/outbound?p=hmdb&param=HMDB00210	0.23225	100 - 6.5 - 0.0534		C00864	beta-Alanine metabolism, Pantothenate and CoA biosynthesis, Biosynthesis of cofactors			912.13	1419.12	658.81	741.71	738.89	696.48	874.73	775.84	678.51	705.32	1189.48	879.35
4.11_302.0505m/z	HMDB13220	Beta-Citryl-L-glutamic acid	Carboxylic acids and derivatives	negative	C11H15NO10	54.4	88.5	-3.8968	88.1064	159.067	http://nonlinear.com/redirect/outbound?p=hmdb&param=HMDB13220		100 - 2.13						10.51	11.32	1.26	3.06	41.79	4.49	21.23	3.6	2.76	12.5	6.95	25.79
4.83_288.0819m/z	HMDB28786	Cysteinyl-Tryptophan	Carboxylic acids and derivatives	negative						157.826			100 - 2.07						57.13	69.15	46.22	58.2	69.52	67.76	81.31	43.6	49.81	50.49	62.34	72.45
3.48_912.5462m/z	HMDB15015	Sirolimus	Benzene and substituted derivatives	negative						318.89			100 - 19.8		C07909	Cellular senescence			32.11	31.79	8.92	32.5	14.75	12.15	34.26	40.53	31.32	15.15	38.8	32.28
3.49_764.5233m/z	HMDB09070	PE(18:1(9Z)/20:4(8Z,11Z,14Z,17Z))	Glycerophospholipids	negative						281.43			100 - 30.8		C00350	Glycosylphosphatidylinositol (GPI)-anchor biosynthesis, Glycerophospholipid metabolism	Phosphatidylcholine Biosynthesis PC(16:0/16:0), Phosphatidylethanolamine Biosynthesis PE(16:0/16:0)		144.67	111.38	33.37	101.03	23.06	24.22	74.02	127.28	87.85	34.72	135.91	99.42
4.60_306.2807m/z	HMDB02088	N-Oleoylethanolamine	Organonitrogen compounds	negative						162.365			100						3.7	2.53	1.23	1.79	1.21	2.46	5.4	2.85	3.25	1.25	1.77	2.96
3.48_869.5543m/z	HMDB09907	PI(22:3(10Z,13Z,16Z)/16:0)	Glycerophospholipids	negative						313.443			100 - 8.5		C00626				10.58	6.69	0	4.6	0	0	5.66	5.4	3.9	0	7.1	9.98
0.86_342.0995m/z	HMDB29285	Avenanthramide 1s	Cinnamic acids and derivatives	negative						176.897			100 - 12.3 - 1.65						2.26	3.36	20.2	18.19	6.46	5.67	7.21	5.91	6.8	10.39	1.52	4.53
3.47_746.5120m/z	HMDB11420	PE(P-18:1(11Z)/20:5(5Z,8Z,11Z,14Z,17Z))	Glycerophospholipids	negative						279.745			100 - 37.5						7.4	9.38	0	4.93	0.32	1.07	5.92	5.59	3.03	0	13.55	9.07
3.60_834.5275m/z	HMDB10167	PS(18:0/22:6(4Z,7Z,10Z,13Z,16Z,19Z))	Glycerophospholipids	negative						298.069			100 - 21.7 - 3.66		C02737	Glycine, serine and threonine metabolism, Glycerophospholipid metabolism	Phosphatidylcholine Biosynthesis PC(16:0/16:0), Phosphatidylethanolamine Biosynthesis PE(16:0/16:0)		85.15	41.94	0	13.43	0.89	3.72	8.19	30.78	10.4	0.36	64.57	47.25
0.84_277.1797m/z	HMDB35075	Tanacetol B	Prenol lipids	negative						175.613			100 - 13.1						14.65	17.49	15.77	14.09	14.3	15.86	17.53	16.28	17.03	14.12	14.58	13.75
0.86_317.1977m/z	HMDB29850	L-Citronellol glucoside	Prenol lipids	negative						172.417			100 - 5.8 - 0.69						0	0.07	6.57	1.44	4.49	2.46	1.32	0	1.41	6.52	0	0.09
3.50_838.5431m/z	HMDB09605	PE(22:4(7Z,10Z,13Z,16Z)/22:6(4Z,7Z,10Z,13Z,16Z,19Z))	Glycerophospholipids	negative						313.847			100 - 7.99		C00350	Glycosylphosphatidylinositol (GPI)-anchor biosynthesis, Glycerophospholipid metabolism	Phosphatidylcholine Biosynthesis PC(16:0/16:0), Phosphatidylethanolamine Biosynthesis PE(16:0/16:0)		10.69	14.63	1.17	2.69	0.41	0.56	3.77	10.23	5.25	3.05	19.99	10.96
3.38_836.5272m/z	HMDB09639	PE(22:5(4Z,7Z,10Z,13Z,16Z)/22:6(4Z,7Z,10Z,13Z,16Z,19Z))	Glycerophospholipids	negative						309.896			100 - 26.5		C00350	Glycosylphosphatidylinositol (GPI)-anchor biosynthesis, Glycerophospholipid metabolism	Phosphatidylcholine Biosynthesis PC(16:0/16:0), Phosphatidylethanolamine Biosynthesis PE(16:0/16:0)		73.98	96.56	0.71	22.38	4.79	2.24	53.86	65.78	14.37	2.93	86.35	55.74
0.84_255.1206m/z	HMDB38319	Decarbamoylsaxitoxin	Saxitoxins, gonyautoxins, and derivatives	negative	C9H16N6O3	44.9	39.1	-2.1611	88.0813	157.368	http://nonlinear.com/redirect/outbound?p=hmdb&param=HMDB38319		100						0	0	1.17	0.38	0.39	0.61	0.49	0.04	0.59	0.73	0	0
3.60_808.5098m/z	HMDB61476	PE(DiMe(11,3)/MonoMe(11,3))	Glycerophospholipids	negative						294.484			100 - 13.2				Phosphatidylcholine Biosynthesis PC(16:0/16:0), Phosphatidylethanolamine Biosynthesis PE(16:0/16:0)		28.65	22.26	0	7.39	0	0	4.49	14.22	3.16	0	20.89	17.66
3.96_249.1335m/z	HMDB34750	Isopentyl beta-D-glucoside	Fatty Acyls	negative						157.623			100						3.32	2.03	0.64	0.66	3.15	0.61	2.43	2.93	0.97	0.31	1.75	6.4
0.86_243.1605m/z	HMDB02327	1,11-Undecanedicarboxylic acid	Fatty Acyls	negative	C13H24O4	41.3	20.6	1.46554	87.6975	159.614	http://nonlinear.com/redirect/outbound?p=hmdb&param=HMDB02327		100 - 2.12						3.38	4.24	7.2	7.92	3.88	6.31	4.25	4.68	6.01	5.89	5.06	2.57
0.88_421.2255m/z	HMDB32386	2-Methylacetophenone	Organooxygen compounds	negative						212.35			100 - 17.3 - 3.22		C07874				67.49	36.74	279.93	48.87	257.54	281.67	73.73	45.81	55.45	229.07	24.54	29.66
4.12_336.0494m/z	HMDB01132	Nicotinic acid mononucleotide	Pyridine nucleotides	negative						163.179			100 - 2.13		C01185	Nicotinate and nicotinamide metabolism, Biosynthesis of cofactors			16.22	19.84	1.51	22.13	3.76	9.02	9.11	21.87	2.84	14.99	24.31	6.88
5.15_849.0181m/z	HMDB01340	Diguanosine tetraphosphate	(5'->5')-dinucleotides	negative						240.443			100 - 22.4 - 14.3 - 1.46		C01261	Purine metabolism			85.5	100.45	178.42	50.84	113.37	197.21	221.37	74.97	101.37	139.63	119.22	149.9
3.62_786.5285m/z	HMDB12400	PS(18:2(9Z,12Z)/18:0)	Glycerophospholipids	negative						288.911			100 - 16.4 - 1.3				Phosphatidylcholine Biosynthesis PC(16:0/16:0), Phosphatidylethanolamine Biosynthesis PE(16:0/16:0)		23.26	12.64	2.6	0.79	0	3.11	0.97	9.52	1.46	0	7.6	17.52
5.18_632.2034m/z	HMDB00825	3'-Sialyllactose	Organooxygen compounds	negative						241.459			100 - 11.2 - 0.106						76.87	90.23	106.57	62.69	169.13	135.06	100.99	59.99	67.13	96.24	73.16	90.16
5.66_565.2642m/z	HMDB15224	Ouabain	Naphthalenes	negative						209.417			100 - 3.38		C01443	Bile secretion			623.12	701.36	542.2	486.05	747.15	587.52	853.26	525.49	436.86	592.67	578.36	633.15
5.43_408.0096m/z	HMDB01341	ADP	Purine nucleotides	negative						180.432			100		C00008	Oxidative phosphorylation, Purine metabolism, Nucleotide metabolism, Biosynthesis of cofactors	Histidine metabolism, Lactose Synthesis, Glycerolipid Metabolism, Glycolysis, Nitrogen metabolism		3.51	0.98	3.76	1.75	4.26	4.18	4.12	1.48	0.64	4.96	0	2.04
0.84_209.1537m/z	HMDB37390	Tsibulin 1	Organooxygen compounds	negative						152.704			100 - 9.98						21.69	22.96	24.44	20.92	20.68	23.68	21.42	20.12	23.06	21.89	18.85	20.97
2.41_187.0399m/z	HMDB29466	Eugenitol	Benzopyrans	negative						131.95			100						0.97	1.05	1.28	0.97	2.55	1.19	1.71	1.27	1.02	0.87	1.35	2.05
0.88_819.5155m/z	HMDB10629	PG(18:1(11Z)/22:6(4Z,7Z,10Z,13Z,16Z,19Z))	Glycerophospholipids	negative						298.265			100 - 32.4				Cardiolipin Biosynthesis CL(18:1(11Z)/22:6(4Z,7Z,10Z,13Z,16Z,19Z)/18:1(11Z)/22:6(4Z,7Z,10Z,13Z,16Z,19Z)),		6.72	39.46	0	5.53	3.27	4.62	12.71	8.61	7.58	0	12.2	18.28
3.35_838.5394m/z	HMDB09670	PE(22:5(7Z,10Z,13Z,16Z,19Z)/22:5(4Z,7Z,10Z,13Z,16Z))	Glycerophospholipids	negative						311.857			100 - 13.7		C00350	Glycosylphosphatidylinositol (GPI)-anchor biosynthesis, Glycerophospholipid metabolism	Phosphatidylcholine Biosynthesis PC(16:0/16:0), Phosphatidylethanolamine Biosynthesis PE(16:0/16:0)		29.58	31.94	0.22	6.34	0	0	6.73	27.27	2.99	0	47.71	19.79
4.51_389.1756m/z	HMDB38103	(R)-Hispaglabridin B	Isoflavonoids	negative						187.951			100						2.25	1.36	0.47	0.24	0.76	0.66	2.68	1.82	0.75	0	2.47	4.09
3.47_850.5593m/z	HMDB61480	PE(DiMe(11,5)/DiMe(11,3))	Glycerophospholipids	negative						305.75			100 - 43.4				Phosphatidylcholine Biosynthesis PC(16:0/16:0), Phosphatidylethanolamine Biosynthesis PE(16:0/16:0)		281.63	270.67	129.58	260.55	96.05	116.94	212.98	325.79	261.92	147.72	315.56	226.03
0.86_348.0730m/z	HMDB13118	Xanthurenate-8-O-beta-D-glucoside	Organooxygen compounds	negative						187.316			100 - 9.87						0.52	0.84	0.72	0.84	1.09	0.51	0.14	1.77	1.22	0.36	0.64	0.95
3.48_301.1199m/z	HMDB38970	Formylfusarochromanone	Benzopyrans	negative						174.711			100						1.42	1.34	0.62	0.23	1.19	0.77	1.32	2.07	1.95	0.34	1.58	1.11
4.86_253.0488m/z	HMDB04195	5-L-Glutamyl-taurine	Carboxylic acids and derivatives	negative						147.221			100 - 3.93 - 0.419		C05844	Taurine and hypotaurine metabolism			240.92	273.78	253.28	241.27	213.84	279.4	271.82	223.21	201.6	196.22	248.36	264.96
4.74_496.1425m/z	HMDB31135	Neoacrimarine G	Benzene and substituted derivatives	negative						198.061			100						0	0	0	0	1.74	1.05	0	0	1.28	0	0	0.78
5.70_535.0358m/z	HMDB12303	UDP-L-arabinose	Pyrimidine nucleotides	negative						208.132			100 - 3.17		C00935	Amino sugar and nucleotide sugar metabolism, Biosynthesis of nucleotide sugars			162.16	198.05	164.88	159.98	209.05	153.16	233.2	154.23	133.53	207.61	161.28	171.42
4.91_331.1116m/z	HMDB41414	Chloromarmin	Coumarins and derivatives	negative						184.29			100 - 2.31						16.67	17.18	16.93	14.5	28.71	19.34	20.96	17.23	15.79	13.34	18.24	21.42
4.31_689.6572m/z	HMDB06727	CE(22:0)	Glycerophospholipids	negative						148.789			100		C02530	Steroid biosynthesis, Ovarian steroidogenesis, Bile secretion, Cholesterol metabolism			0	1.7	0	1.48	0	1.32	0	0	0.6	1.33	0	0
5.15_634.1170n	HMDB40624	3'-(2'',3''-Digalloylglucosyl)-phloroacetophenone	Organooxygen compounds	negative						219.251			100 - 28.7 - 18.8 - 0.969						475.3	562.86	1152.12	354.84	1874.47	1590.64	1325.95	392.15	542.68	1023.47	611.37	757.91
0.84_271.2266m/z	HMDB61658	3-hydroxyhexadecanoic acid	Fatty Acyls	negative						179.394			100 - 11.7						11.34	9.11	6.08	10.88	6.6	6.15	14.84	14.77	14.48	7.81	8.22	9.5
4.43_782.1375m/z	HMDB11612	6-Hydroxy flavin adenine dinucleotide	Flavin nucleotides	negative						250.604			100 - 13.8						10.41	12.14	0	7.57	5.42	1.33	12.43	8.22	1.7	9.7	8.72	5.82
6.08_597.3476m/z	HMDB39579	Sucrose monopalmitate		negative						158.239			100						2.02	0	0	0.77	0	1.46	0.83	0	0.69	1.12	0	2.52
5.50_558.0635m/z	HMDB12277	PhosphoribosylformiminoAICAR-phosphate	Imidazole ribonucleosides and ribonucleotides	negative						205.926			100 - 5.31		C04896	Histidine metabolism, Biosynthesis of amino acids			519.79	510.22	620.94	532.09	719.59	712.26	713.61	492.46	448.5	584.36	554.18	549.26
5.98_482.9589m/z	HMDB00285	Uridine triphosphate	Pyrimidine nucleotides	negative						175.398			100		C00075	Pyrimidine metabolism, Nucleotide metabolism, Biosynthesis of cofactors	Lactose Synthesis, Amino Sugar Metabolism		0.65	0	0	0.67	0.69	0	1.85	1.23	0	0.46	0	1.31
5.25_275.0162m/z	HMDB01316	6-Phosphogluconic acid	Organooxygen compounds	negative						143.036			100 - 1.08 - 0.00734		C00345	Pentose phosphate pathway, Carbon metabolism			204.24	206.28	264.63	204.45	461.28	328.64	320.55	166.31	205.28	228.44	245.38	268.3
2.04_187.0408m/z	HMDB32952	Citropten	Coumarins and derivatives	negative						126.974			100						1.07	1.76	0.9	0.33	3.33	1.55	0.71	0.86	0.54	1.02	0.42	1.56
4.40_191.0188m/z	HMDB00094	Citric acid	Carboxylic acids and derivatives	negative	C6H8O7	41.8	0	-4.83136	95.9116	126.751	http://nonlinear.com/redirect/outbound?p=hmdb&param=HMDB00094	-0.0580833	100 - 3.97 - 0.173		C00158	Citrate cycle (TCA cycle), Alanine, aspartate and glutamate metabolism, Glyoxylate and dicarboxylate metabolism, Biosynthesis of phenylpropanoids, Biosynthesis of terpenoids and steroids, Biosynthesis of alkaloids derived from ornithine, lysine and nicotinic acid, Carbon metabolism, Biosynthesis of amino acids, Biosynthesis of cofactors	Citric Acid Cycle, Transfer of Acetyl Groups into Mitochondria		460.42	486.5	449.92	438.13	628.28	572.38	625.59	501.55	423.64	484.75	401.55	573.08
3.38_269.1290m/z	HMDB37554	(Â±)-Rollipyrrole	Pyrrolines	negative						175.945			100 - 2						11.99	9.15	4.85	7.94	2.38	4.38	6.56	12.64	5.89	7.74	11.98	5.7
4.74_450.1701m/z	HMDB15120	Dimenhydrinate		negative						197.207			100						0	0	2.76	2.95	1.69	4.35	3.77	1.12	1.69	4.88	0.63	0.43
5.66_565.0480m/z	HMDB00302	Uridine diphosphategalactose	Pyrimidine nucleotides	negative						209.42			100 - 14.2 - 2.74 - 0.0588		C00052	Galactose metabolism, Amino sugar and nucleotide sugar metabolism, Biosynthesis of nucleotide sugars	Lactose Synthesis, Amino Sugar Metabolism, Nucleotide Sugars Metabolism		36706.9	42366.4	31664.5	28724	38170.7	33273.1	46082.2	31582.9	26903.9	32450.1	33771.6	34274.4
0.85_440.1742m/z	HMDB12607	18-Carboxy-dinor-LTE4	Carboxylic acids and derivatives	negative						202.821			100 - 38.9						0.02	0.39	0.72	0	0.01	0.19	0.38	0.23	0.7	0.05	0.24	0.69
4.33_837.6637m/z	HMDB32813	Isofucosterol 3-O-[6-O-(9-Octadecenoyl)-b-D-glucopyranoside]	Steroids and steroid derivatives	negative						165.731			100 - 15.8						0	5.98	0	1.72	7.3	0.51	3.18	0.8	0	8.47	5.44	6.8
4.58_324.0877m/z	HMDB33193	Avenanthramide L	Benzene and substituted derivatives	negative						163.53			100						8.41	2.45	5.9	9.39	5.52	6.37	10.39	7.79	2.18	3.1	3.93	4.22
3.69_452.2770m/z	HMDB11473	LysoPE(0:0/16:0)	Glycerophospholipids	negative						215.262			100 - 12.2						196.73	235.6	179.09	151.01	177.45	176.31	228.1	190.14	199.87	156.56	221.12	178.36
3.76_478.2928m/z	HMDB11475	LysoPE(0:0/18:1(11Z))	Glycerophospholipids	negative						220.185			100 - 19.7						232.79	311.29	186.1	167.7	260.04	224.76	342.93	232.32	218.64	182.03	282.67	233.5
0.84_321.0396m/z	HMDB41773	Salvianolic acid D	Benzoxepines	negative						174.041			100 - 5.69						0.08	1.39	0	0.11	0.1	0.14	0.21	0.11	0.23	0.09	0	0.22
3.88_520.2672m/z	HMDB61694	1-Oleoylglycerophosphoserine	Glycerophospholipids	negative						226.694			100 - 12.5						28.83	28.37	20.19	21	22.43	22.21	30.35	22.21	16.58	19.72	26.41	37.93
6.33_353.3588m/z	HMDB41632	5alpha-Cholestane	Steroids and steroid derivatives	negative						129.332			100						0.63	0	1.22	0	0.6	0	0.47	0.48	0	0.06	0.79	1.13
0.84_285.2423m/z	HMDB61663	12-hydroxyheptadecanoic acid	Fatty Acyls	negative						184.15			100 - 9.03						0.67	0.6	0.11	0.63	0.56	0.1	0.92	0.88	1.25	1.03	0.41	0.58
3.32_850.5565m/z	HMDB61523	PE(MonoMe(11,3)/MonoMe(13,5))	Glycerophospholipids	negative						307.73			100 - 24.2				Phosphatidylcholine Biosynthesis PC(16:0/16:0), Phosphatidylethanolamine Biosynthesis PE(16:0/16:0)		6.53	7.96	0	2.45	0	0	0.37	10.85	0.94	0.32	10.93	4.71
3.65_507.2677m/z	HMDB00572	Desmosine	Carboxylic acids and derivatives	negative						225.106			100 - 16.7						1.92	0.71	0.22	1.12	4.75	1.68	1.04	1.17	0	1.95	1.62	2.4
0.84_341.0675m/z	HMDB03572	Rosmarinic acid	Cinnamic acids and derivatives	negative						173.428			100 - 36.7		C01850	Tyrosine metabolism			0.14	0.09	0.55	0.74	0.47	0	0.12	0.05	0.49	0.3	0.08	0.04
4.52_483.0767m/z	HMDB39326	Gallic acid 4-O-(6-galloylglucoside)	Organooxygen compounds	negative						201.903			100 - 3.3						43.64	28.43	42.58	34.65	27.88	28.06	39.95	32.57	24.43	33.91	29.08	37.15
4.15_721.6351m/z	HMDB42061	TG(14:0/14:0/14:0)	Glycerolipids	negative						150.106			100 - 38.4				De Novo Triacylglycerol Biosynthesis TG(14:0/14:0/14:0)		0	0.11	2.09	0.81	4.57	4.25	0	1.09	0.82	3.02	0.85	0
0.84_220.1458m/z	HMDB15299	Procarbazine	Benzene and substituted derivatives	negative	C12H19N3O	46.1	45.5	1.30958	86.5863	159.014	http://nonlinear.com/redirect/outbound?p=hmdb&param=HMDB15299		100		C07402				13.48	14.34	14.15	12.63	10.61	14.34	11.19	12.91	15.19	16.56	12.51	12.44
0.74_383.1877m/z	HMDB15459	Cortisone acetate	Steroids and steroid derivatives	negative						200.64			100 - 20.8		C08173				0.41	0.33	0.61	0.66	0.52	0	0.15	0.11	0.27	0.81	0.06	0.46
4.15_679.6241m/z	HMDB07794	DG(24:0/16:0/0:0)	Glycerolipids	negative						148.898			43.2 - 100				De Novo Triacylglycerol Biosynthesis TG(24:0/16:0/24:0)		1.58	0.96	1.35	0	0.55	3.35	3.15	2.04	2.75	0.78	2.06	0.8
3.37_810.5090m/z	HMDB09441	PE(20:4(8Z,11Z,14Z,17Z)/22:6(4Z,7Z,10Z,13Z,16Z,19Z))	Glycerophospholipids	negative						312.235			100 - 31.8		C00350	Glycosylphosphatidylinositol (GPI)-anchor biosynthesis, Glycerophospholipid metabolism	Phosphatidylcholine Biosynthesis PC(16:0/16:0), Phosphatidylethanolamine Biosynthesis PE(16:0/16:0)		19.26	29.3	0	2.01	1.05	0	11.27	16.26	1.47	0	23.85	10.78
0.88_365.1614m/z	HMDB35104	Diacetoxyscirpenol	Prenol lipids	negative						192.164			100 - 3.47		C09662				1.68	0	1.65	0	0.06	0	0	2.07	2.08	1.63	0	0
3.44_814.5060m/z	HMDB12445	PS(22:6(4Z,7Z,10Z,13Z,16Z,19Z)/18:1(9Z))	Glycerophospholipids	negative						292.446			100 - 12.8				Phosphatidylcholine Biosynthesis PC(16:0/16:0), Phosphatidylethanolamine Biosynthesis PE(16:0/16:0)		1.69	1.81	0	1.62	0	0	1.46	3.55	0	0	3.3	4.06
0.88_465.3034m/z	HMDB00653	Cholesterol sulfate	Steroids and steroid derivatives	negative						244.709			100 - 18.2 - 2.51		C18043	Steroid hormone biosynthesis			39.18	37.44	25.95	32.53	36.6	40.22	39.54	31	33.34	28.11	32.44	40.18
3.58_836.5486m/z	HMDB61537	PE(MonoMe(13,5)/DiMe(9,3))	Glycerophospholipids	negative						301.981			100 - 6.83				Phosphatidylcholine Biosynthesis PC(16:0/16:0), Phosphatidylethanolamine Biosynthesis PE(16:0/16:0)		2.35	4.46	0.7	0	0	0	0.31	1.3	0.82	0	2.06	1.02
4.33_813.6998m/z	HMDB42971	TG(15:0/14:0/20:3(5Z,8Z,11Z))	Glycerolipids	negative						165.959			100				De Novo Triacylglycerol Biosynthesis TG(15:0/14:0/20:3(5Z,8Z,11Z))		0	0	0	0	1.69	0	0	0	0	0.16	0	0
4.91_307.1135m/z	HMDB60610	Hydroxyhexamide	Benzene and substituted derivatives	negative						165.791			100 - 3.67						92.41	106.48	75.4	78.1	108.63	106.9	110.35	76.54	78.19	62.77	105.07	123.53
4.64_246.0716m/z	HMDB14659	Albendazole	Benzimidazoles	negative						150.905			100 - 0.642		C01779				20.54	25.53	18.57	15.85	20.91	16.14	30.9	13.88	14.52	14.43	16.73	22.22
0.84_495.1635m/z	HMDB34938	Cappariloside B	Organooxygen compounds	negative						205.266			100 - 14.4						0.19	0.16	0.31	0.18	0.31	0.34	0.49	0.34	0.31	0.6	0.29	0.51
4.59_523.1057m/z	HMDB34318	Sennidin C	Anthracenes	negative						208.348			100 - 4.79		C16797				7.26	6.19	0.28	2.97	3.52	0.59	15.91	5.16	5.23	0	12.33	11.44
5.53_606.0748m/z	HMDB00304	Uridine diphosphate-N-acetylgalactosamine	Pyrimidine nucleotides	negative						225.172			100 - 17.3 - 3.31 - 0.162		C00203	Amino sugar and nucleotide sugar metabolism, Biosynthesis of nucleotide sugars			65162.5	77619.8	58612.9	52134.7	72047.9	66233.3	87347.2	57344.6	50287.7	59315.3	65059.2	64056.8
3.27_766.5037m/z	HMDB12420	PS(20:3(8Z,11Z,14Z)/16:0)	Glycerophospholipids	negative						298.996			100				Phosphatidylcholine Biosynthesis PC(16:0/16:0), Phosphatidylethanolamine Biosynthesis PE(16:0/16:0)		0.23	0	0	0.41	0	0	0	0.01	1.01	0	0.1	0.59
3.79_807.5053m/z	HMDB09797	PI(16:1(9Z)/16:0)	Glycerophospholipids	negative						288.63			100 - 38		C00626				8.23	6.88	0	0	0	0	1.77	0.89	0	0	4.2	2.79
0.88_405.2659m/z	HMDB00400	3,7-Dihydroxy-12-oxocholanoic acid	Steroids and steroid derivatives	negative						210.935			100 - 4.69		C01292				1.99	2.28	11.34	1.67	9.38	10.83	5.54	2.19	0.7	13.17	0.48	3.52
4.89_391.0165m/z	HMDB15485	Ceftibuten	Lactams	negative						173.846			100 - 58.6		C08117				0.76	0	1.04	1.43	0	0.73	1.99	0.84	1.93	0.58	0.47	0
4.87_704.3895m/z	HMDB34703	Fumonisin B2	Carboxylic acids and derivatives	negative						255.433			100 - 10.7		C19242				0	0	1.74	0	25.45	2	0	0.34	0.73	0	0.65	3.38
5.46_355.0620m/z	HMDB29538	Neodiospyrin	Naphthalenes	negative						169.555			100 - 2.71						2.44	0.68	1.69	0.74	0.92	1.39	0.65	1.04	1.85	1.7	1.63	0.27
3.87_560.2375m/z	HMDB02498	Taurochenodeoxycholate-7-sulfate	Steroids and steroid derivatives	negative						229.643			100 - 8.59						140.76	174.27	93.4	91	134.19	143.78	189.13	101.1	97.16	95.88	151.83	135.62
4.37_316.9463m/z	HMDB14786	Mitotane	Benzene and substituted derivatives	negative						165.475			100 - 0.34						77.18	102.85	52.59	53.21	135.59	75.46	150.08	52.91	42.42	49.54	100.29	131.02
3.87_522.2827m/z	HMDB61698	1-Stearoylglycerophosphoserine	Glycerophospholipids	negative	C24H46NO9P-2	57	98	-1.90755	89.2067	230.359	http://nonlinear.com/redirect/outbound?p=hmdb&param=HMDB61698		100 - 19						495.41	709.06	343.7	355.25	463.48	444.9	638.03	421.1	363.31	366.95	569.11	518.59
3.12_850.5606m/z	HMDB61500	PE(DiMe(9,3)/DiMe(13,5))	Glycerophospholipids	negative						307.73			100 - 29.2				Phosphatidylcholine Biosynthesis PC(16:0/16:0), Phosphatidylethanolamine Biosynthesis PE(16:0/16:0)		2.97	1.47	0	0.43	0	0	0	1.15	0.21	0	1.89	0
5.53_276.0192m/z	HMDB37131	(Â±)-Furilazole	Azolidines	negative						143.002			100						0.29	0	0	0.32	0	0	0	0	0.58	0	0	0
0.92_248.9728m/z	HMDB33822	3,5-Dichloro-4-hydroxy-2-methoxy-6-methylbenzoic acid	Benzene and substituted derivatives	negative						95.8973			100						2.17	2.17	3.99	2.69	3.33	2.95	3.23	1.98	2.51	5.08	2.02	2.49
4.51_284.0589m/z	HMDB41817	7-Aminoclonazepam	Benzodiazepines	negative						152.846			100						0	0	0	0	0.36	0.11	0	0	0	0	0.41	0.31
4.85_539.2363m/z	HMDB05006	Atorvastatin	Pyrroles	negative						220.808			100 - 8.39		C06834				0	0	3.51	0	15.93	5.34	0	0	0	2.01	0	0.83
0.88_365.2347m/z	HMDB00949	Tetrahydrocortisol	Steroids and steroid derivatives	negative						199.346			100 - 5.86		C05465	Primary bile acid biosynthesis, Bile secretion, Cholesterol metabolism			9.34	8.23	12.03	8.72	12.56	16.08	17.46	9.01	13.05	9.32	7.27	8.71
3.33_511.1747m/z	HMDB41124	Artonin Q	Benzopyrans	negative						243.673			100 - 2.4						0	0	19.85	0.26	13.98	20.97	0.49	0	0.76	14.33	0	0.28
4.57_275.0874m/z	HMDB11737	Gamma Glutamylglutamic acid	Carboxylic acids and derivatives	negative						156.581			100 - 0.282		C05282				32.17	44.23	37.2	32.67	48.38	35.59	47.87	30.82	32.7	29.65	41.48	38.36
3.38_405.2663m/z	HMDB00307	1b-Hydroxycholic acid	Steroids and steroid derivatives	negative						207.292			100 - 4.67						0.41	0	10.73	0	9.57	8.25	0.06	0	0.24	11.14	0	0
5.10_643.1346m/z	HMDB14678	Gadoversetamide		negative						220.93			100 - 18.4 - 5.97						457.9	463.4	168.22	350.04	158.8	186.97	346.5	421.78	267.15	155.59	524.29	379.04
3.58_351.0343m/z	HMDB40572	2-O-Caffeoylhydroxycitric acid	Carboxylic acids and derivatives	negative						181.914			100 - 3.65						1.5	0	0	0.28	3.92	0	0.47	1.36	0	0.08	0.7	1.2
4.74_479.1160m/z	HMDB15483	Cefepime	Imidazopyrimidines	negative						200.186			100 - 4.85 - 2.71		C08111				22.6	15.19	23.24	31.74	35.28	26.47	21.74	13.07	27.01	38.15	21.98	22.39
4.84_449.1859m/z	HMDB04486	Geranylgeranyl-PP	Prenol lipids	negative						206.231			100		C00353	Ubiquinone and other terpenoid-quinone biosynthesis, Indole diterpene alkaloid biosynthesis, Terpenoid backbone biosynthesis, Diterpenoid biosynthesis			0	0	1.47	0	4.16	3.55	1.28	0	0.28	1.64	0.32	0.84
0.84_265.1071m/z	HMDB41582	Sapidolide A	Lactones	negative						163.863			100 - 11.2						0.49	0.85	0.47	1.09	0.46	0.68	0.84	0.82	0.84	0.67	0.39	0.76
4.86_330.0559m/z	HMDB14694	Piroxicam	Benzothiazines	negative						170.272			100		C01608				0.21	0	0.48	0	1.61	0	4.17	0	0.57	0.49	0.59	3.52
4.40_126.0014m/z	HMDB32964	2-Acetylthiazole	Organooxygen compounds	negative						116.684			100						1.94	1.46	2.77	1.6	4.1	1.22	3.02	0.7	0.19	2.07	1.49	2.74
3.38_275.0209m/z	HMDB34454	5-(4-Acetoxy-1-butynyl)-2,2'-bithiophene	Bi- and oligothiophenes	negative						149.771			100 - 5.01 - 0.157		C04485				1095.46	1115.41	855.84	595.81	1196.75	1100.81	1213.18	663.56	668.37	864.83	688.92	834.27
5.13_677.5498m/z	HMDB56227	DG(20:1n9/0:0/22:5n6)	Glycerolipids	negative						172.543			100 - 64.8						3.54	3.84	6.23	3.61	0	0	2.11	2.95	6.96	0	5.09	3.57
3.63_436.2819m/z	HMDB11152	PE(P-16:0e/0:0)	Glycerophospholipids	negative						213.808			100 - 12.7						210.47	306.16	130.04	152.38	190.92	172.74	269.04	166.97	147.54	130.42	278.07	221.52
0.92_399.0378m/z	HMDB34590	Shoyuflavone C	Isoflavonoids	negative						185.932			100 - 5.41						0	0	0	0	0	0	0	0	0	0	0	0
3.50_327.1826m/z	HMDB61062	7-hydroxygranisetron	Benzopyrazoles	negative						193.343			100 - 2.17						0	0	3.2	0	1.1	1.97	0	0	0	2.26	0	0.14
0.88_367.2271m/z	HMDB12867	9'-Carboxy-alpha-tocotrienol	Prenol lipids	negative						204.717			100 - 8.76						21.44	15.61	39.62	15.66	44.22	47.94	23.65	19.88	27.85	38.48	11.43	13.79
5.28_540.0540m/z	HMDB01178	Adenosine diphosphate ribose	Purine nucleotides	negative	C15H23N5O14P2	57.7	96.6	0.309916	92.0941	209.852	http://nonlinear.com/redirect/outbound?p=hmdb&param=HMDB01178		100 - 12.3 - 1.98		C00301	Purine metabolism	Glutamate Metabolism		16373.9	18905.4	17533.4	13879	17659	19335.5	18698.2	14552.9	14431.7	17404.7	16141	14963.4
3.02_241.1185m/z	HMDB11171	L-gamma-glutamyl-L-leucine	Carboxylic acids and derivatives	negative						161.44			100 - 5.04						1.6	0.97	0.56	1.58	4.83	0.21	0.48	2.82	2.14	0.6	1.05	2.55
5.05_617.1535m/z	HMDB40539	Kaempferol 3-(6''-acetylgalactoside) 7-rhamnoside	Flavonoids	negative						214.027			100 - 3.68						0.93	0.74	2.77	5.37	10.52	0	0.75	6.53	4.98	0.95	0.9	5.72
3.42_847.5772m/z	HMDB61430	PC(DiMe(9,5)/DiMe(9,5))	Glycerophospholipids	negative						317.716			100 - 19.5				Phosphatidylcholine Biosynthesis PC(16:0/16:0), Phosphatidylethanolamine Biosynthesis PE(16:0/16:0)		19.08	0.04	0	0	0	0	0.78	2.62	0	0	1.51	0
4.94_453.0653m/z	HMDB00797	SAICAR	Imidazole ribonucleosides and ribonucleotides	negative						181.205			100 - 2.06		C04823	Purine metabolism			33.7	38.87	39.26	34.59	78.01	54.47	38.6	20.93	11.35	23.14	27.73	35.64
4.45_307.0827n	HMDB00125	Glutathione	Carboxylic acids and derivatives	negative	C10H17N3O6S	66.8	60.9	-3.73876	96.6075	162.372	http://nonlinear.com/redirect/outbound?p=hmdb&param=HMDB00125	0.0931	100 - 11.6 - 4.7 - 0.214						20351.9	23412	18404.6	19202	21081.4	21370.5	21640.7	19148.1	17186.9	18083	20642	21812.9
5.39_339.2061m/z	HMDB30359	14,19-Dihydroaspidospermatine	Strychnos alkaloids	negative						200.154			100 - 17.5						0	0	0.52	0	0	0	0	0	0.06	0.32	0	0
3.68_834.5258m/z	HMDB12426	PS(20:3(8Z,11Z,14Z)/20:3(8Z,11Z,14Z))	Glycerophospholipids	negative						290.231			100 - 16.3				Phosphatidylcholine Biosynthesis PC(16:0/16:0), Phosphatidylethanolamine Biosynthesis PE(16:0/16:0)		2.66	3.19	0.47	0	0	0	0	0	0	0	1.75	2.3
4.46_635.1422m/z	HMDB60343	2-(S-Glutathionyl)acetyl glutathione	Carboxylic acids and derivatives	negative						237.676			100 - 22.6 - 9.41 - 0.141		C14863				2276.3	2380.07	1669.95	1846.95	1632.68	1871.81	2536.37	2285.91	1717.68	1694.48	2481.62	2135.96
4.10_571.2868m/z	HMDB61695	1-Palmitoylglycerophosphoinositol	Glycerophospholipids	negative						238.749			100 - 6.73						56.94	78.99	83.48	57.42	99.4	111.48	93.5	52.91	61.36	77.52	89.54	77.83
3.90_273.1248m/z	HMDB60616	Tamoxifen-N-glucuronide	Stilbenes	negative						316.014			100 - 8						24.82	8.35	13.14	24.83	49.43	1	24.54	41.54	15.75	24.95	2.56	20.59
4.29_682.5183m/z	HMDB11437	PE(P-18:1(9Z)/16:0)	Glycerophospholipids	negative						142.283			100 - 80.1 - 41.2 - 20.7						2.62	0	0	9.7	39.22	0	12.56	14.43	0	6.06	1.41	17.96
5.16_158.9772m/z	HMDB31154	Allitridin	Organic trisulfides	negative						144.054			100 - 8.91 - 4						74	53.7	99.61	76.04	116.34	122.15	91.43	63.06	99.79	113.54	64.1	60.82
4.87_462.0657m/z	HMDB00536	Adenylsuccinic acid	Benzene and substituted derivatives	negative						184.535			100 - 5.9		C03794	Purine metabolism, Alanine, aspartate and glutamate metabolism, Nucleotide metabolism, Biosynthesis of cofactors	Aspartate Metabolism		76.15	104.13	167.16	86.48	17.53	69.64	178.33	79.73	91.78	119.57	21.44	23.47
4.59_365.1039m/z	HMDB00939	S-Adenosylhomocysteine	Lactones	negative						172.76			100		C00021	Cysteine and methionine metabolism, Biosynthesis of amino acids, Biosynthesis of cofactors, Glycine, serine and threonine metabolism, Arginine and proline metabolism	Carnitine Synthesis, Estrone Metabolism, Histidine metabolism		0	0	0	0	0	0	0	0	0	0	0	0
5.94_558.3953m/z	HMDB10399	LysoPC(22:1(13Z))	Glycerophospholipids	negative						152.059			100		C04230	Glycerophospholipid metabolism, Choline metabolism in cancer			0.67	0.39	0.04	0.84	3.53	1.49	0.74	1.94	0.73	1.55	1.37	1.68
5.94_536.3720m/z	HMDB11520	LysoPE(22:0/0:0)	Glycerophospholipids	negative						155.726			100						0	0	0	0	0.62	0	0	0	0	0	0	1.17
4.76_767.4843m/z	HMDB10680	PG(18:3(9Z,12Z,15Z)/18:2(9Z,12Z))	Glycerophospholipids	negative						254.567			100						0	0	0	0	0.73	0	0.27	0	0	0	0	0
4.14_431.0595m/z	HMDB11117	Se-Adenosylselenohomocysteine	5'-deoxyribonucleosides	negative						183.425			100		C05692				0.17	0.8	1.82	0	4.18	1.29	2.89	0.51	0.64	0.54	2.13	2.06
3.80_274.0487m/z	HMDB13035	Paraoxon	Benzene and substituted derivatives	negative						154.909			100 - 0.77		C06606				61.81	61.24	42.75	70.55	47.03	55.78	71.19	57.07	57.27	46.08	63.7	63.38
5.73_604.0687m/z	HMDB01163	Guanosine diphosphate mannose	Purine nucleotides	negative						210.602			100 - 6.36		C00096	Fructose and mannose metabolism, Ascorbate and aldarate metabolism, N-Glycan biosynthesis, Amino sugar and nucleotide sugar metabolism, Biosynthesis of cofactors, Biosynthesis of nucleotide sugars			474.47	683.28	442.02	366.28	753.67	582.09	822.76	414.41	324.58	448.21	584.48	627.04
3.63_654.3587m/z	HMDB40704	Allodesmosine	Carboxylic acids and derivatives	negative						271.492			100 - 9.34						49.09	69.69	34.34	27.3	61.11	58.77	91.09	42.76	31.42	22.05	72.3	62.71
2.39_283.1210m/z	HMDB28997	Phenylalanyl-Histidine	Carboxylic acids and derivatives	negative						178.908			100 - 7.17						0	0	0	0	0	0	0	0	0	0	0	0
3.35_878.5735m/z	HMDB08747	PC(22:6(4Z,7Z,10Z,13Z,16Z,19Z)/22:5(7Z,10Z,13Z,16Z,19Z))	Glycerophospholipids	negative						323.317			100		C00157	Glycerophospholipid metabolism, Arachidonic acid metabolism, Linoleic acid metabolism, alpha-Linolenic acid metabolism, Choline metabolism in cancer	Phosphatidylcholine Biosynthesis PC(16:0/16:0), Phosphatidylethanolamine Biosynthesis PE(16:0/16:0)		3.72	3.34	0	0.55	0	0	1.52	3.69	0	0	2.93	3.08
0.90_249.1508m/z	HMDB15371	Gemfibrozil	Phenol ethers	negative						168.036			100 - 1.64		C07020				7.45	3.82	0.42	2.11	0	0	7.88	9.44	0	0.81	0.99	0.16
4.34_885.6955m/z	HMDB48136	TG(14:1(9Z)/20:2n6/22:6(4Z,7Z,10Z,13Z,16Z,19Z))	Glycerolipids	negative						170.395			100				De Novo Triacylglycerol Biosynthesis TG(14:1(9Z)/20:2(11Z,14Z)/22:6(4Z,7Z,10Z,13Z,16Z,19Z))		0	0	0	0	0	0	0	0	0.21	0	1.07	0
3.38_487.9801m/z	HMDB01440	dGTP	Purine nucleotides	negative						196.431			100		C00286	Purine metabolism, Nucleotide metabolism			4.24	0.82	0	0	0	0	0.47	0	0	0	0	0.73
4.39_631.0564m/z	HMDB31746	Vescalin	Tannins	negative						219.282			100 - 17.4						12.17	3.87	8.44	7.51	8.19	2.87	11.74	5.29	6.18	23.77	8.52	3.51
5.46_664.1157m/z	HMDB01487	NADH	(5'->5')-dinucleotides	negative						224.291			100 - 6.6						1178.02	1636.04	1042.1	940.57	1615.78	1440.28	1504.76	967.79	1004.81	899.82	1312.04	1507.68
4.74_537.1244m/z	HMDB38757	Isolimocitrol 3-glucoside	Flavonoids	negative						213.536			100 - 12.8						1.02	0	0.62	3.07	2.06	3.01	2.94	0.63	3.31	1.16	1.79	1.82
5.24_428.0248m/z	HMDB33147	Cloransulam-methyl		negative						183.491			100 - 1.58		C10907				24.29	36.57	81.33	20.47	54.05	59.33	19.59	8.73	18.4	38.85	13.03	11.29
4.65_787.0999m/z	HMDB39186	2,3,4,6-Tetragalloyl-D-glucopyranose	Tannins	negative						241.17			100						0	0	4.07	6.46	3.67	9.75	1.48	0.86	0.99	5.97	2.37	0
5.81_779.2437m/z	HMDB01196	N,N'-Diacetylchitobiosyldiphosphodolichol	Organooxygen compounds	negative						197.569			100		C04537	N-Glycan biosynthesis			4.02	2.64	4.68	2.07	9.88	6.84	0	2.15	2.3	4.34	11.83	1.76
3.36_497.1588m/z	HMDB30495	Artonol D	Benzopyrans	negative						238.338			100 - 7.41						0.28	0.48	45.27	3.92	42.58	51.69	2.81	0.95	4.5	46.31	0.63	1.72
4.83_408.1604m/z	HMDB14037	6-Hydroxyfluvastatin	Pyrroles	negative						189.254			100 - 3.81						32.99	54.98	18.08	23.38	43.36	41.63	43.08	29.62	20.2	20.26	50.82	47.11
6.01_306.0785m/z	HMDB29826	Hallacridone	Quinolines and derivatives	negative						165.825			100 - 3.76						0	0	0	0	0.52	0	0	0.4	0.63	0	1.34	0.5
0.86_343.2122m/z	HMDB37146	5(6)-Pentyl-1,4-dioxan-2-one	Dioxanes	negative						189.246			100 - 10.4						0.71	1.23	1.16	1.03	1.1	0.45	0.92	0.82	0.97	0.39	0.58	0.31
5.66_588.0729m/z	HMDB01095	GDP-L-fucose	Purine nucleotides	negative						210.853			100 - 1.52		C00325	Fructose and mannose metabolism, Amino sugar and nucleotide sugar metabolism, Biosynthesis of nucleotide sugars			132.9	177.09	109.77	100.47	266.42	176.68	249.16	99.89	77.14	115.39	137.41	194.63
4.08_233.1030m/z	HMDB40822	2,3-Butanediol glucoside	Organooxygen compounds	negative						154.912			100 - 0.24						12.92	13.88	8.49	9.16	12.63	6.28	13.91	15.41	13.77	9.65	12.35	16.29
0.92_155.8721m/z	HMDB01061	Iodate	Other non-metal halides	negative						110.968			100						0.16	0	0	0	0	0	0	0	0.06	0	0	0
3.62_760.5059m/z	HMDB12313	3-O-Sulfogalactosylceramide (d18:1/16:0)	Sphingolipids	negative						279.548			100		C06125	Sphingolipid metabolism			0	0	0.8	0	0	0	0	0.42	0	0	0.36	0
5.60_607.1091m/z	HMDB37539	6''-Caffeoylhyperin	Flavonoids	negative						228.843			100						0.66	0.66	0.49	0	0.04	0	0.05	0	0	3.16	0	0
2.45_295.0323m/z	HMDB01308	5'-Phosphoribosyl-N-formylglycinamide	Glycinamide ribonucleotides	negative						174.93			100 - 15.5		C04376				0.76	0.16	5.39	1.07	10.73	4.63	2.37	0.67	1.89	5.87	0.4	2.84
5.04_541.1357m/z	HMDB34687	Resveratrol 4'-(6-galloylglucoside)	Prenol lipids	negative						204.416			100 - 3.07						17.77	7.59	20.27	24.91	64.94	9.2	7.31	37.39	26.59	23.43	12.48	25.14
3.27_422.2298m/z	HMDB11501	LysoPE(14:1(9Z)/0:0)	Glycerophospholipids	negative						212.325			100						0	0	0	0	0	0	0	0	0	0	0	0
4.88_671.2507m/z	HMDB41432	4-[N-(p-Coumaroyl)serotonin-4''-yl]-N-feruloylserotonin	Indoles and derivatives	negative						238.993			100 - 8.3						8.28	6.32	2.14	11.63	1.16	0.5	21.63	14.95	17.86	1.73	12.19	17.85
4.51_261.0716m/z	HMDB11164	L-beta-aspartyl-L-glutamic acid	Peptidomimetics	negative						151.994			100 - 4.89 - 0.0103						166.24	220.04	125.87	151.48	153.19	162.31	203.6	144.15	142.51	121.86	188.75	172.71
0.88_273.0427m/z	HMDB59981	4-Hydroxy-5-(phenyl)-valeric acid-O-sulphate	Benzene and substituted derivatives	negative						153.241			100						0.12	0	0	0	0	0.13	0	0	0	0	0.21	0
3.33_409.1497m/z	HMDB34588	Butyl 3-O-caffeoylquinate	Organooxygen compounds	negative						212.659			100						0	0	0	0	0	0	0	0	0	0	0	0
3.67_478.2929m/z	HMDB11505	LysoPE(18:1(11Z)/0:0)	Glycerophospholipids	negative						218.349			100 - 21						1139.07	1508.03	1173.81	923.08	1282.92	1328.84	1676.52	1119.17	1366.1	1106.46	1385.16	1315.83
3.64_506.3238m/z	HMDB11482	LysoPE(0:0/20:1(11Z))	Glycerophospholipids	negative						228.825			100 - 17.8						294.33	370.66	292.3	258.1	364.53	336.2	370.63	265.46	245.95	251.55	389.26	344.46
4.69_305.0441m/z	HMDB30588	Sterigmatocystin	Sterigmatocystins	negative						158.97			100 - 18.6 - 0.531		C00961				17.19	34.54	11.18	11.33	37.61	26.89	38.81	17.1	11.24	8.22	25.06	30.47
4.83_344.1640m/z	HMDB30224	Murrayacinine	Indoles and derivatives	negative						156.117			100						0	0	0	0	0.57	0	0	0	0	0	0	0
4.88_680.2045m/z	HMDB01902	Pteroyltriglutamic acid	Carboxylic acids and derivatives	negative						235.14			100 - 6						15.41	26.76	8.65	17.71	0	7.81	48.83	16.63	23.83	6.59	18.54	20.36
5.28_662.1024m/z	HMDB39421	Fenugreekine	Purine nucleotides	negative	C21H27N7O14P2	55.1	83.3	0.884592	93.4659	224.32	http://nonlinear.com/redirect/outbound?p=hmdb&param=HMDB39421		100 - 21.2 - 3.45 - 0.044						10777.8	11639.6	11056.4	9925.85	10845.9	11751.4	12922.1	9464.7	9970.98	10754.9	10558.2	10238.8
4.41_374.0349m/z	HMDB60413	6-Methylthioguanosine monophosphate	Purine nucleotides	negative						202.705			100 - 1.42		C16620				30.82	55.25	36.72	33.66	25.35	42.54	50.42	42.42	31.64	20.43	44.25	34.41
3.75_500.2773m/z	HMDB11487	LysoPE(0:0/20:4(5Z,8Z,11Z,14Z))	Glycerophospholipids	negative						221.563			100 - 20.7						186.17	131.55	217.49	78.52	25.29	75.82	135.89	336	455.63	167.43	52.54	57.44
5.98_558.0622m/z	HMDB12278	Phosphoribulosylformimino-AICAR-P	Imidazole ribonucleosides and ribonucleotides	negative						198.75			100		C04916	Histidine metabolism, Biosynthesis of amino acids			3.23	1.91	2.8	2.48	4.5	3.87	2.21	2.75	3.05	2.3	3.2	1.85
4.67_228.0627m/z	HMDB28748	Aspartyl-Asparagine	Carboxylic acids and derivatives	negative						148.311			100 - 0.18						27.56	36.8	28.88	23.08	33.86	36.11	44.6	27.13	28.57	28.6	32.25	32.52
3.48_485.2790m/z	HMDB13021	Neuromedin N (1-4)	Fatty Acyls	negative						223.718			100 - 13.7						0.3	0	0	0	0	0	0	0	0	0	0	0
0.87_764.5223m/z	HMDB09036	PE(18:1(11Z)/20:4(5Z,8Z,11Z,14Z))	Glycerophospholipids	negative						283.372			100 - 15.3		C00350	Glycosylphosphatidylinositol (GPI)-anchor biosynthesis, Glycerophospholipid metabolism	Phosphatidylcholine Biosynthesis PC(16:0/16:0), Phosphatidylethanolamine Biosynthesis PE(16:0/16:0)		2.86	2.88	0	3.69	0.52	0.59	1.85	3.05	2.24	0	3.65	2.74
4.57_457.1666m/z	HMDB39249	1-(2H-1,3-Benzodioxol-5-yl)-2-[2,6-dimethoxy-4-(prop-2-en-1-yl)phenoxy]propyl benzoate	Benzene and substituted derivatives	negative						200.644			100 - 8.85 - 0.12						67.06	128.31	41.1	48.82	68.41	59.78	110.59	65.51	50.13	14.55	117.2	95.31
0.88_416.0496m/z	HMDB15278	Cloxacillin	Carboxylic acids and derivatives	negative						194.408			100		C06923				0.01	0	0.3	0	0	0.18	0	0	0	0	0	0
4.69_425.1449m/z	HMDB34032	6-(2-Carboxyethyl)-7-hydroxy-2,2-dimethyl-4-chromanone glucoside	Organooxygen compounds	negative						210.428			100 - 5.86						249.88	299.61	290.17	245.61	243.42	349.95	295.55	243.51	212.4	257.11	289.12	251.52
4.97_884.1895m/z	HMDB06258	2,6-Dimethylheptanoyl-CoA	Fatty Acyls	negative						255.056			100 - 7.74						48.52	148.74	73.99	36.41	21.74	36.89	134.05	53.23	50.59	46.81	25.12	19.5
4.54_217.0157m/z	HMDB31823	Diphenyl disulfide	Benzene and substituted derivatives	negative						128.743			100						1.11	1.23	2.46	2.5	2.27	0.89	3.44	0.72	0.01	2.46	1.83	1.95
3.45_556.2945m/z	HMDB29338	Mauritine A	Carboxylic acids and derivatives	negative						231.569			100 - 8.86						0	0	0.54	0.01	0	0	0	0	0	0	0	0
5.29_333.0586m/z	HMDB11649	1-(sn-Glycero-3-phospho)-1D-myo-inositol	Glycerophospholipids	negative	C9H19O11P	57.5	94.6	-2.00399	95.471	164.987	http://nonlinear.com/redirect/outbound?p=hmdb&param=HMDB11649		100 - 7.67 - 0.558		C01225				1577.22	2288.17	1647.56	1317.31	2357.3	2577.6	2763.38	1389.1	1440.06	1668.55	1898.98	1984.53
0.84_467.2644m/z	HMDB10321	3,17-Androstanediol glucuronide	Benzene and substituted derivatives	negative						211.278			100 - 10.7						0.15	0.13	0	0	0	0	0	0	0	0.1	0	0.15
4.57_559.2342m/z	HMDB30734	Isomorellic acid	Fatty Acyls	negative						220.448			100 - 4.09						3.61	0.88	2.78	3.98	17.54	0	0.49	8.54	2.41	1.03	0.05	4.28
0.84_341.2317m/z	HMDB40901	13-Hydroxy-9-methoxy-10-oxo-11-octadecenoic acid	Fatty Acyls	negative						189.307			100 - 8.43 - 0.0996						3.73	6.27	6.17	4.24	2.13	3.88	7.3	8.64	3.97	4.65	3.86	4.95
4.06_619.2876m/z	HMDB61690	1-Arachidonoylglycerophosphoinositol	Glycerolipids	negative						245.42			100 - 11.9						21.98	24.29	51.37	26.46	42.84	55.71	24.16	23.83	29.28	48.67	29.4	21.7
5.26_445.0525m/z	HMDB01564	CDP-Ethanolamine	Pyrimidine nucleotides	negative	C11H20N4O11P2	67.8	96.1	-1.28073	93.198	188.417	http://nonlinear.com/redirect/outbound?p=hmdb&param=HMDB01564	-0.0202667	100 - 9.33 - 0.212		C00570	Glycerophospholipid metabolism	Phosphatidylcholine Biosynthesis, Phosphatidylcholine Biosynthesis PC(14:0/14:0)		212.78	202.64	342.75	231.81	332.24	343.32	232.68	199.88	227.82	325.49	286.13	222.33
5.27_586.0577m/z	HMDB03351	GDP-glucose	Purine nucleotides	negative						214.516			100 - 0.898		C00394	Starch and sucrose metabolism, Amino sugar and nucleotide sugar metabolism, Biosynthesis of nucleotide sugars			44.85	56.4	53.93	47.96	52.87	43.36	56.35	34.14	37.94	55.22	42.04	40.15
4.11_302.0978m/z	HMDB31787	Fenamiphos	Benzene and substituted derivatives	negative						167.693			100 - 0.969		C18659				8.94	7.58	5.55	7.5	12.52	11.9	15.98	6.47	5.53	10.96	5.99	12.76
4.70_469.2819m/z	HMDB29340	Ceanothine C	Carboxylic acids and derivatives	negative						224.068			100						0	0	0	0	0	0	0	0	0	0	0	0
4.65_404.0374m/z	HMDB15270	Cephapirin	Carboxylic acids and derivatives	negative						175.279			100 - 9.41 - 1.29		C06896				296.97	279.06	314.69	321.43	284.34	337.88	353.23	297.5	306.94	331.25	341	297.24
4.32_692.6582m/z	HMDB35472	N-(2R-Hydroxyhexacosanoyl)-2S-amino-1,3S,4R-octadecanetriol	Sphingolipids	negative						152.075			100						8.97	4.4	5.68	6.92	2.71	15.99	8.92	5.74	8.26	2.18	6.35	2
4.91_154.0613m/z	HMDB04225	2-Oxoarginine	Keto acids and derivatives	negative						127.506			100 - 4.48		C03771	Arginine and proline metabolism, D-Amino acid metabolism	D-Arginine and D-Ornithine Metabolism		189.16	218.67	210.19	187.93	344.36	253.28	254.52	230.89	206.34	184.9	237.52	319.52
4.94_347.0395m/z	HMDB00175	Inosine monophosphate	Purine nucleotides	negative	C10H13N4O8P	51.3	0	-1.06157	86.8485	171.514		-0.461117	100 - 0.189		C00130	Purine metabolism, Biosynthesis of alkaloids derived from histidine and purine, Nucleotide metabolism,Biosynthesis of cofactors	Aspartate Metabolism		35.95	37.39	29.99	28.35	33.97	21.06	31.83	28.19	35.75	27.65	23.91	28.2
5.06_677.1117m/z	HMDB34068	Maclurin 3-C-(2''-p-hydroxybenzoyl-6''-galloyl-glucoside)	Organooxygen compounds	negative						229.629			100						0.43	1.39	1.06	2.19	0	0.1	1.88	0.86	2.79	0	0.54	0.05
3.78_450.2610m/z	HMDB11474	LysoPE(0:0/16:1(9Z))	Glycerophospholipids	negative						213.48			100 - 16.9						3.24	2.41	3.4	0.86	3.08	1.91	4.94	5.31	8.83	3.98	3.67	4.99
3.65_504.3072m/z	HMDB11513	LysoPE(20:2(11Z,14Z)/0:0)	Glycerophospholipids	negative						227.015			100 - 5.66						14.06	3.42	21.81	14.24	23.19	17.39	20.4	11.29	16.34	13.79	17.88	26.1
4.40_191.1450m/z	HMDB36565	beta-Ionone	Prenol lipids	negative						128.395			100		C12287				0	0	0	0.7	2.69	1.01	1.59	1.27	0.62	0.63	0	1.23
4.73_411.1293m/z	HMDB38347	Methylpicraquassioside A	Organooxygen compounds	negative						205.327			100 - 8.49 - 0.169						224.41	184.21	211.03	238.07	243.56	264.2	186.13	181.9	204.66	263.19	190.91	200.6
0.84_412.2444n	HMDB03752	LysoPC(10:0)	Glycerophospholipids	negative						218.6			100 - 12.6						6.4	10.38	7.88	7.38	6.04	8.01	8.61	6.72	7.48	6.03	10.11	8.15
5.29_704.1942m/z	HMDB14529	Valrubicin	Anthracyclines	negative						238.522			100 - 4.48						6.52	0	4.25	5.59	15.85	1.51	1.17	5.84	3.24	4.71	0.82	6.39
0.84_201.0187m/z	HMDB36346	7-Hydroxy-2-methyl-4-oxo-4H-1-benzopyran-5-carboxylic acid	Benzopyrans	negative						134.503			100 - 6.56						0	0	0	0	0	0	0	0	0	0	0	0
6.47_297.1503m/z	HMDB41089	4-(3-Hydroxy-7-phenyl-6-heptenyl)-1,2-benzenediol	Diarylheptanoids	negative						192.633			100						0	0	0	0	0	0	0	0	0	0	0	0
4.66_337.2044m/z	HMDB14727	Lisuride	Quinolines and derivatives	negative						191.221			100 - 9.12						0	0	0	0	0	0	0	0	0	0	0	0
0.91_355.1035m/z	HMDB40866	1-O-2'-Hydroxy-4'-methoxycinnamoyl-b-D-glucose	Cinnamic acids and derivatives	negative						176.524			100						0	0	0	0	0	0	0	0	0	0	0	0
3.72_579.1705m/z	HMDB02927	Naringin	Flavonoids	negative						218.276			100 - 17.1		C09789				0	0	0	0	0	0	0	0	0	0	0	0
4.07_597.3031m/z	HMDB61693	1-Oleoylglycerophosphoinositol	Glycerophospholipids	negative						242.036			100 - 15.1						136.51	178.61	191.28	122.12	233.55	253.22	210.22	106.8	119.57	164.38	217.7	200.22
3.81_231.0607m/z	HMDB38637	Methoxybrassitin	Indoles and derivatives	negative						149.873			100 - 0.533						26.93	26.9	16.28	17.63	29.84	22.83	38.2	19.53	17.9	12.51	25.2	28.83
4.40_308.0962m/z_2	HMDB60977	desethylamodiaquine	Quinolines and derivatives	negative						190.425			100 - 0.345						8.5	12.09	6.18	5.78	6.25	7.79	13.76	6.23	7.68	6.9	6.95	9.7
0.88_279.1622m/z	HMDB61061	9'-desmethylgranisetron	Benzopyrazoles	negative						175.534			100 - 7.85 - 0.545						41.21	31.99	67.65	36.22	43.31	45.88	47.4	38.58	58.82	48.44	28.07	30.19
3.76_498.2623m/z	HMDB11489	LysoPE(0:0/20:5(5Z,8Z,11Z,14Z,17Z))	Glycerophospholipids	negative						219.766			100 - 13.6						44.59	32.01	66.65	11.48	4.46	27.5	35.27	87.34	101.97	34.35	9	3.57
3.68_476.2768m/z	HMDB11507	LysoPE(18:2(9Z,12Z)/0:0)	Glycerophospholipids	negative						216.56			100 - 12.7						67.21	59.02	80.75	33.09	34.47	48.18	74.49	92.35	131.03	50.68	47	183.72
4.70_559.4185m/z	HMDB12146	2-Hexaprenyl-3-methyl-5-hydroxy-6-methoxy-1,4-benzoquinol	Prenol lipids	negative						229.658			100						8.42	6.48	5.98	9.31	8.12	11.47	10.32	7.62	6.54	10.13	4.97	4.99
0.86_449.3266m/z	HMDB00601	Coprocholic acid	Steroids and steroid derivatives	negative						226.381			100 - 20.2			Primary bile acid biosynthesis			1.96	3.2	2.19	2.43	0.43	0	0.2	2.19	3.46	2.04	0.09	0
3.06_244.0612m/z	HMDB61719	Dimethylthiambutene	Heteroaromatic compounds	negative						150.992			100 - 3.85						10.25	9.53	11.64	5.3	14.88	15.79	7.38	8.02	10.23	9.3	8.98	5.83
4.58_416.1394m/z	HMDB60633	N-Acetyl gemifloxacin	Diazanaphthalenes	negative						189.064			100 - 6.65						40.28	36.49	32.75	35.96	30.14	29.7	59.43	37.47	31.41	23.11	31.43	37.07
0.91_329.1226m/z	HMDB33068	(Â±)-threo-1-(p-Hydroxyphenyl)propylene glycol 4'-glucoside	Organooxygen compounds	negative						179.051			100 - 3.84						0	0	0	0	0	0	0	0	0	0	0	0
4.30_794.5313m/z	HMDB12422	PS(20:3(8Z,11Z,14Z)/18:0)	Glycerophospholipids	negative						157.711			100 - 56				Phosphatidylcholine Biosynthesis PC(16:0/16:0), Phosphatidylethanolamine Biosynthesis PE(16:0/16:0)		0	0	0.87	0	0	0	0.98	0	0	0	2	0
5.29_665.2145m/z	HMDB03553	Stachyose	Organooxygen compounds	negative	C24H42O21	44.7	12.6	-0.0573293	85.8484	239.082	http://nonlinear.com/redirect/outbound?p=hmdb&param=HMDB03553	0.0954833	100 - 16.8 - 0.642		C01613	Galactose metabolism			327.85	180.86	306.56	342.01	721.44	136.77	156.24	524.42	398.45	281.72	168.45	394.52
6.10_402.9946m/z	HMDB00295	Uridine 5'-diphosphate	Pyrimidine nucleotides	negative						173.563			100 - 3.52		C00015	Pyrimidine metabolism, Nucleotide metabolism, Biosynthesis of cofactors	Lactose Synthesis, Amino Sugar Metabolism		2133.8	2161.3	2080.7	1897.51	1323.23	1177.52	3400.65	1950.4	1521.82	1982.63	1295.22	1346.97
4.96_354.1716m/z	HMDB39503	N-Jasmonoyltyrosine	Carboxylic acids and derivatives	negative						171.316			100						268.41	211.33	257.04	280.44	269.82	297.26	213.9	250.87	252.79	258.65	280.88	277.6
5.02_673.2301m/z	HMDB06584	6-Sialyl-N-acetyllactosamine	Organooxygen compounds	negative						246.453			100 - 3.21						6.25	12.86	7.99	15.45	12.52	13.22	11.86	9.31	10.17	12.2	16.2	8.82
5.29_711.4632m/z	HMDB37045	19'-Hexanoyloxymytiloxanthin	Prenol lipids	negative						238.422			100						2.74	0	2.21	2.15	19.42	0	0	8.51	4.27	1.79	0	3.74
4.75_402.1295n	HMDB37755	3,3',4',5,7,8-Hexamethoxyflavone	Flavonoids	negative						184.114			100 - 3.49						2.77	0	12.59	4.29	19.17	5.82	2.82	8.18	4.3	5.8	1.6	4.45
1.53_187.0408m/z	HMDB35303	3-Methoxy-4,5-methylenedioxycinnamaldehyde	Benzodioxoles	negative						133.619			100						0.65	2.43	1.84	2.02	3.75	2.09	0.91	0.74	0.69	2.76	0.43	2.43
0.84_371.1514m/z	HMDB29094	Tryptophyl-Tryptophan	Carboxylic acids and derivatives	negative						193.784			100 - 17.7 - 2.62						1.14	0.98	0.61	1.27	0.4	0.75	2.05	2.49	2.28	1.1	1.01	1.02
4.46_651.1153m/z	HMDB36319	(R)-Skyrin 2-xyloside	Anthracenes	negative						233.711			100 - 4.97						21.4	33.31	27.3	29.26	10.26	25.59	32.28	17.21	23.67	12.77	27.28	31.29
0.84_313.2373m/z	HMDB04704	9,10-DHOME	Fatty Acyls	negative						183.11			100 - 10.8		C14828	Linoleic acid metabolism			1.69	0.82	1.1	1.43	0.61	1.1	1.39	0.88	1.61	0.96	0.82	0.68
5.02_300.0481m/z	HMDB01367	N-Acetyl-glucosamine 1-phosphate	Organooxygen compounds	negative						159.133			100 - 5.49 - 0.107		C04256		Amino Sugar Metabolism		667.26	736.1	531.05	542.71	368.66	522.4	679.23	579.28	515.52	423.08	773.52	696.57
5.15_992.9543m/z	HMDB01541	Guanosine hexaphosphate adenosine	(5'->5')-dinucleotides	negative						257.698			100						0.01	0	1.78	0	0	0	0	0	0	0	0	0
5.19_522.9662m/z	HMDB00293	Xanthosine 5-triphosphate	Purine nucleotides	negative						192.227			100 - 16.7 - 6.82		C00700	Purine metabolism, Nucleotide metabolism			17.43	4.16	3.93	1.79	29.91	1.68	24.55	25.63	16.99	11.91	5.42	27.37
0.84_317.0553m/z	HMDB04645	S-Nitrosoglutathione	Carboxylic acids and derivatives	negative						172.421			100 - 19.9						0.58	0.84	0.12	0.27	0.25	0	0.23	0.37	0.68	0.39	0.97	0.8
4.95_678.0957m/z	HMDB11720	UDP-N-acetylmuraminate	Pyrimidine nucleotides	negative						229.615			100 - 4.94		C01050	Amino sugar and nucleotide sugar metabolism, Biosynthesis of nucleotide sugars, Peptidoglycan biosynthesis			67.2	104.98	93.67	78.64	39.68	91.97	161.55	73.31	93.02	63.59	70.61	44.1
4.64_349.0715m/z	HMDB34141	12alpha-Hydroxyerosone	Isoflavonoids	negative						171.457			100 - 1.8						101.64	102.16	111.33	101.56	134.44	121.24	122.16	91.21	101.52	133.6	108.5	116.88
4.75_675.1927m/z	HMDB36978	Sucrose 1',4'-(4,4'-dihydroxy-3,3'-dimethoxy-b-truxinate)	Stilbenes	negative						246.424			100 - 6.89						2.32	2.87	2.7	4.29	8.74	7.78	3.74	3.71	1.4	2.9	1.6	2.02
0.87_337.0774m/z	HMDB29938	Acaciabiuronic acid	Organooxygen compounds	negative						166.597			100 - 14.5						0	0	0	0	0	0	0	0	0	0	0.01	0
4.46_942.2252m/z	HMDB03712	(2E)-Dodecenoyl-CoA	Fatty Acyls	negative						277.322			100 - 8.11		C03221	Fatty acid elongation, Fatty acid degradation, Fatty acid metabolism	Fatty Acid Elongation In Mitochondria, Mitochondrial Beta-Oxidation of Medium Chain Saturated Fatty Acids		23.02	28.89	1.45	20.9	13.64	10.51	5.59	18.3	13.2	17.11	17.92	27.21
4.84_379.0850m/z	HMDB33623	Zearalenone 4-sulfate	Macrolides and analogues	negative						175.885			100 - 0.124						16.04	10.94	19.75	18.92	29.78	20.14	12.17	15.75	18.68	22.5	13.59	17.75
5.59_622.0712m/z	HMDB38405	6-Sinapoylglucoraphenin	Organooxygen compounds	negative						226.76			100						5.73	2.68	5.96	3.82	10.66	6	1.3	3.71	6.08	8.11	2.49	3.67
3.51_150.0555m/z	HMDB00216	Norepinephrine	Phenols	negative	C8H11NO3	45.7	0	-2.97563	90.6977	129.5	http://nonlinear.com/redirect/outbound?p=hmdb&param=HMDB00216	1.0598	100		C00547	Tyrosine metabolism			0	0	0.94	0	0.98	0.45	0.27	0	0	0.86	0	0
4.69_639.1577m/z	HMDB41383	Isorhamnetin 3-beta-laminaribioside	Flavonoids	negative						237.614			100 - 8.16 - 0.401						37.74	57.48	95.53	45.13	73.08	119.35	49.91	41.48	43.38	84.27	43.62	38.57
3.75_524.2760m/z	HMDB11526	LysoPE(22:6(4Z,7Z,10Z,13Z,16Z,19Z)/0:0)	Glycerophospholipids	negative						224.77			100 - 12.4						33.31	29.62	50.23	10.26	5.82	25.15	38.38	81.82	118.99	33.66	8.18	9.27
3.38_332.1130m/z	HMDB14937	Tazarotene	Prenol lipids	negative						156.448			100		C12531				9.12	0	0.67	1.54	3.05	1.78	5.39	5.34	4.15	2.93	0	4.57
4.44_378.0962m/z	HMDB01066	S-Lactoylglutathione	Carboxylic acids and derivatives	negative						177.659			100 - 4.28		C03451	Pyruvate metabolism			71.46	198.84	39.8	51.48	71.57	83.15	141.62	57.35	139.11	42.19	89.85	56.61
3.81_369.1748m/z	HMDB02759	Androsterone sulfate	Steroids and steroid derivatives	negative						190.266			100				Androgen and Estrogen Metabolism		0.52	0.48	0.36	0.77	2.98	0	0	1.35	0.38	0	0	1.02
4.82_355.1234m/z	HMDB33558	4-O-Methylgalactinol	Organooxygen compounds	negative						180.034			100						0	0	0.31	0.17	1.87	0.27	0	2.76	0.64	0	0	2.66
0.84_395.2432m/z	HMDB39883	Ascorbyl palmitate	Fatty Acyls	negative						194.925			100 - 19.6 - 1.45						40.91	51.21	42.7	48.18	40.22	47.33	40.23	40.11	53.35	46.9	43.14	40.47
4.17_711.4974m/z	HMDB07788	DG(22:6(4Z,7Z,10Z,13Z,16Z,19Z)/22:6(4Z,7Z,10Z,13Z,16Z,19Z)/0:0)	Glycerolipids	negative						151.872			100				De Novo Triacylglycerol Biosynthesis TG(22:6(4Z,7Z,10Z,13Z,16Z,19Z)/22:6(4Z,7Z,10Z,13Z,16Z,19Z)/22:6(4Z,7Z,10Z,13Z,16Z,19Z)), Phosphatidylcholine Biosynthesis PC(22:6(4Z,7Z,10Z,13Z,16Z,19Z)/22:6(4Z,7Z,10Z,13Z,16Z,19Z)), Phosphatidylethanolamine Biosynthesis PE(22:6(4Z,7Z,10Z,13Z,16Z,19Z)/22:6(4Z,7Z,10Z,13Z,16Z,19Z))		1.33	2.7	0	1.63	2.03	7.07	4.28	3.2	4.22	2.73	3.28	2.4
4.15_794.5381m/z	HMDB12382	PS(18:0/20:3(8Z,11Z,14Z))	Glycerophospholipids	negative						157.711			100 - 65.3 - 53.1				Phosphatidylcholine Biosynthesis PC(16:0/16:0), Phosphatidylethanolamine Biosynthesis PE(16:0/16:0)		3.65	1.97	2.1	2.24	0.62	1.48	3.01	3.86	1.17	3.49	4.62	0
4.33_794.6397m/z	HMDB11396	PE(P-18:0/24:1(15Z))	Glycerophospholipids	negative						162.758			100 - 3.48						2.07	1.92	5.43	9.88	5.01	0	4.3	3.03	8.18	9.22	11.4	2.28
3.76_562.2532m/z	HMDB02580	Taurolithocholic acid 3-sulfate	Steroids and steroid derivatives	negative						238.913			100 - 8.58		C03642				16.13	26.03	17.09	19.29	25.53	25.55	37.86	20.38	24.62	18.41	26.33	29.6
4.87_577.2235m/z	HMDB05775	Tetragastrin	Carboxylic acids and derivatives	negative						221.972			100						0	0	0	0.19	3.01	0	0	0	0	2.44	0	0
4.87_645.1328m/z	HMDB61133	Clofazimine glucuronide	Indoles and derivatives	negative						228.25			100 - 2.65						5.04	12.34	5.67	5.88	1	2.77	9.88	4.45	4.86	2.98	1.14	1.01
4.65_382.0558m/z	HMDB15325	Brinzolamide	Thienothiazines	negative						174.066			100 - 11.6 - 4.92 - 0.118		C07760				3372.7	3997.71	3751.66	3593.37	3289.02	4256.43	4010.02	3331.41	3737.83	3250.91	3827.49	3570.4
6.18_323.0272m/z	HMDB00288	Uridine 5'-monophosphate	Pyrimidine nucleotides	negative	C9H13N2O9P	54	0	-4.2582	90.2885	161.842		0.666817	100 - 2.54		C00105	Pyrimidine metabolism, Nucleotide metabolism, Biosynthesis of cofactors	Lactose Synthesis		7.78	6.52	7.12	4.53	4.53	6.19	9.59	3.08	5.76	3.7	5.32	5.81
0.87_850.5613m/z	HMDB61550	PE(MonoMe(9,5)/MonoMe(13,5))	Glycerophospholipids	negative						307.73			100 - 38				Phosphatidylcholine Biosynthesis PC(16:0/16:0), Phosphatidylethanolamine Biosynthesis PE(16:0/16:0)		4.14	4.85	1.05	3.46	2.43	2.96	3.18	5.4	5.22	3.29	4.2	0.79
