# Supplementary material for: Precise metabolomics identifies glycolysis-related pyruvate kinase M activity as regulator of the S-phase-specific radiation response in triple-negative breast cancer cells
Source: Cell Commun Signal. 2026 Mar 12;24:216. doi: 10.1186/s12964-026-02803-5 (PMC13064355; doi:10.1186/s12964-026-02803-5)
Supplement: Supplementary file 3 — Supplementary Material 3. [file 12964_2026_2803_MOESM3_ESM.xlsx]

## Sheet: Sheet2
Colony Formation Assay Data-Candidate Screen
	Relative plating efficiency 0 Gy				Relative plating efficiency 6 Gy				Surviving Fraction 6 Gy
Genes	Rep. 1	Rep. 2	Rep. 3	Rep. 4	Rep. 1	Rep. 2	Rep. 3	Rep. 4	Rep. 1	Rep. 2	Rep. 3	Rep. 4
Mean C	0.445417	0.328889	0.362639	0.35625	0.018283	0.0139229	0.0127341	0.00909328	0.041047	0.042333	0.035115	0.025525
KIF11	0.045	0.05	0.09375	0.080417	0.00156249	0.0015625	0.00166669	0.000729141	0.034722	0.03125	0.017778	0.009067
CDS2	0.417917	0.315417	0.349167	0.390833	0.0153125	0.0153125	0.0126042	0.0201041	0.03664	0.048547	0.036098	0.051439
UGT1A1	0.449583	0.242917	0.32625	0.363333	0.0222917	0.01125	0.0146874	0.0076042	0.049583	0.046312	0.045019	0.020929
ALG5	0.54875	0.37875	0.462917	0.41	0.0263543	0.0103126	0.0227084	0.0140626	0.048026	0.027228	0.049055	0.034299
NME7	0.37	0.335833	0.387917	0.399167	0.0183335	0.00916656	0.0176041	0.0126041	0.04955	0.027295	0.045381	0.031576
MGAT5	0.452917	0.395	0.42875	0.332083	0.0135418	0.0136457	0.0165626	0.00677084	0.029899	0.034546	0.03863	0.020389
NME6	0.35	0.46625	0.337083	0.397917	0.00843745	0.0227082	0.0114585	0.00645819	0.024107	0.048704	0.033993	0.01623
VEGFA	0.383333	0.27875	0.440833	0.338333	0.0198957	0.00822926	0.0129168	0.00406236	0.051902	0.029522	0.029301	0.012007
GYS2	0.444167	0.230833	0.38875	0.295417	0.0158332	0.00281247	0.0179167	0.0084374	0.035647	0.012184	0.046088	0.028561
UGT1A7	0.367083	0.277917	0.206667	0.415833	0.0144792	0.0112501	0.00374997	0.00906266	0.039444	0.04048	0.018145	0.021794
NME1	0.380833	0.33625	0.369167	0.34	0.0121874	0.0097916	0.015	0.00562496	0.032002	0.02912	0.040632	0.016544
UXS1	0.439583	0.27125	0.255833	0.28	0.0178123	0.00822918	0.00614588	0.00624988	0.040521	0.030338	0.024023	0.022321
CDS1	0.264167	0.415	0.357917	0.389167	0.00677086	0.00895819	0.0155207	0.00989574	0.025631	0.021586	0.043364	0.025428
RHOA	0.114583	0.219167	0.1875	0.170833	0.00239582	0.0122918	0.00385425	0.00312505	0.020909	0.056084	0.020556	0.018293
B3GALNT1	0.52875	0.359583	0.408333	0.39125	0.0165626	0.00885401	0.0114582	0.00989589	0.031324	0.024623	0.028061	0.025293
B4GALT4	0.365833	0.46625	0.47625	0.455	0.00927094	0.0115625	0.0143751	0.0127081	0.025342	0.024799	0.030184	0.02793
AKT1	0.410833	0.41625	0.354167	0.4025	0.0119791	0.0119793	0.00656236	0.0110418	0.029158	0.028779	0.018529	0.027433
B4GALT7	0.36125	0.29125	0.291667	0.355417	0.00604154	0.00781249	0.00656251	0.0126042	0.016724	0.026824	0.0225	0.035463
B4GALT1	0.345417	0.397917	0.408333	0.425	0.00822921	0.0136458	0.00895842	0.0083334	0.023824	0.034293	0.021939	0.019608
ALG13	0.438333	0.409583	0.552083	0.335	0.0128125	0.00760432	0.0163544	0.0066665	0.02923	0.018566	0.029623	0.0199
PIGA	0.43625	0.364167	0.39375	0.325	0.0144791	0.00697926	0.00937519	0.00593743	0.03319	0.019165	0.02381	0.018269
CYP27A1	0.3975	0.315	0.415	0.374583	0.0101041	0.011146	0.00635406	0.00593752	0.025419	0.035384	0.015311	0.015851
GCNT2	0.369167	0.31125	0.330417	0.357917	0.008125	0.0110416	0.00499987	0.00614579	0.022009	0.035475	0.015132	0.017171
CHSY1	0.452917	0.265833	0.397917	0.401667	0.0121875	0.00197913	0.0131249	0.00854185	0.026909	0.007445	0.032984	0.021266
GCNT1	0.38125	0.255417	0.405	0.39125	0.00645837	0.00666664	0.0106252	0.00687504	0.01694	0.026101	0.026235	0.017572
CDC42	0.430833	0.260833	0.310417	0.305	0.0098958	0.00343752	0.00968749	0.00562511	0.022969	0.013179	0.031208	0.018443
B3GALT6	0.343333	0.336667	0.400417	0.4275	0.00947908	0.00572906	0.0073957	0.00968758	0.027609	0.017017	0.01847	0.022661
UGT8	0.254167	0.235417	0.141667	0.342083	0.00499997	0.00843758	0.0025	0.00416657	0.019672	0.035841	0.017647	0.01218
PKLR	0.375	0.3775	0.326667	0.327083	0.00520838	0.0160415	0.00437505	0.00364567	0.013889	0.042494	0.013393	0.011146
B4GALNT1	0.408333	0.358333	0.42125	0.530417	0.0107294	0.00645824	0.00958344	0.00666681	0.026276	0.018023	0.02275	0.012569
UGCG	0.355833	0.157917	0.220417	0.360833	0.00864567	0.00229169	0.00604163	0.00354158	0.024297	0.014512	0.02741	0.009815
DCK	0.36625	0.322917	0.385833	0.4025	0.00552085	0.00562489	0.00937497	0.00645852	0.015074	0.017419	0.024298	0.016046
RAB7A	0.136667	0.1525	0.13625	0.105	0.00250005	0.00218746	0.00260415	0.00218746	0.018293	0.014344	0.019113	0.020833
RAC1	0.255	0.365833	0.34125	0.242083	0.00250002	0.00729178	0.00906258	0.00322915	0.009804	0.019932	0.026557	0.013339
GYG1	0.407917	0.309583	0.400417	0.352083	0.0130207	0.000625048	0.00822937	0.00520836	0.03192	0.002019	0.020552	0.014793
CEPT1	0.33125	0.197917	0.335417	0.38375	0.00802089	0.00125004	0.00645845	0.00552101	0.024214	0.006316	0.019255	0.014387
CTPS2	0.38	0.268333	0.449167	0.372083	0.00979184	0.00218745	0.00822919	0.00416659	0.025768	0.008152	0.018321	0.011198
RHOB	0.358333	0.187083	0.257917	0.2175	0.00947898	0.00249999	0.00385405	0.00135415	0.026453	0.013363	0.014943	0.006226
NBN	0.379167	0.371667	0.4475	0.336667	0.00708322	0.00624995	0.00843761	0.00218766	0.018681	0.016816	0.018855	0.006498
HRAS	0.395	0.27125	0.345417	0.319167	0.00937493	0.00322923	0.00427074	0.00302092	0.023734	0.011905	0.012364	0.009465
CMPK1	0.439583	0.189583	0.374583	0.431667	0.00458353	0.00124992	0.00624992	0.0082293	0.010427	0.006593	0.016685	0.019064
HAS1	0.364167	0.28375	0.31875	0.345833	0.00552077	0	0.00562498	0.00520824	0.01516	0	0.017647	0.01506
PKM	0.24625	0.265	0.280417	0.20125	0.00166662	0.0041666	0.00416672	0.000937422	0.006768	0.015723	0.014859	0.004658
RRM2	0.072917	0.033333	0.060417	0.04375	0.00072917	0.000312497	0.000625014	0.000104169	0.01	0.009375	0.010345	0.002381
HAS3	0.095833	0.09375	0.150833	0.110417	0.00135412	0	0.00114588	0.000520837	0.01413	0	0.007597	0.004717
